# Supplementary material for: Proximity Mapping of CCP6 Reveals Its Association with Centrosome Organization and Cilium Assembly
Source: Int J Mol Sci. 2023 Jan 9;24(2):1273. doi: 10.3390/ijms24021273 (PMC9867282; doi:10.3390/ijms24021273)
Supplement: Supplementary file 1 [file ijms-24-01273-s001.zip › Supplementary Table S1.xlsx]

## Sheet: Sheet1
	Supplementary Table S1: List of the identified proteins in the BirA*-CCP6, GFP-BirA* and controls HEK 293 cells BioID experiments. The raw data files (biological replicates of WT cells, CCP6 and GFP setups) were processed with MaxQuant using the Andromeda search engine and MS/MS spectra searched against the Swiss-Prot database (taxonomy Homo sapiens) extended with the BirA* and GFP sequences. The…
									log2(scaled Median Absolute Deviation normalized LFQ values) - with data imputation
	T: Protein names	T: Gene names	T: Fasta headers	T: Majority protein IDs	C: Student's T-test Significant LFQ CCP6_LFQ GFP	Significant T-test significant	N: Student's T-test -log2 p-value LFQ CCP6_LFQ GFP	N: Difference log2 LFQ CCP6_LFQ GFP	HEK_cells_1	HEK_cells_2	HEK_cells_3	GFP 1	GFP 2	GFP 3	CCP6 1	CCP6 2	CCP6 3	C: GOBP name	C: GOMF name	C: GOCC name	C: KEGG name	C: Keywords	N: Peptides	N: Razor + unique peptides	N: Unique peptides	N: Sequence coverage [%]	N: Unique + razor sequence coverage [%]	N: Unique sequence coverage [%]	N: Mol. weight [kDa]	N: Score	N: MS/MS count	N: MS/MS count HEK_cells_1	N: MS/MS count HEK_cells_2	N: MS/MS count HEK_cells_3	N: MS/MS count GFP_1	N: MS/MS count GFP_2	N: MS/MS count GFP_3	N: MS/MS count GCP6_1	N: MS/MS count GCP6_2	N: MS/MS count GCP6_3
	Centrosome and spindle pole-associated protein 1	CSPP1	CSPP1_HUMAN Centrosome and spindle pole-associated protein 1 OS=Homo sapiens GN=CSPP1 PE=1 SV=4	Q1MSJ5	+	CCP6 enriched	2.60133	8.09674	26.4647	21.3814	23.0034	24.7601	20.696	22.5758	30.6984	31.2223	30.4013	biological regulation;positive regulation of biological process;positive regulation of cell division;positive regulation of cellular process;positive regulation of cytokinesis;regulation of biological process;regulation of cell division;regulation of cellular process;regulation of cytokinesis		cell part;centrosome;cytoplasm;cytoplasmic part;cytoskeletal part;intracellular non-membrane-bounded organelle;intracellular organelle;intracellular organelle part;intracellular part;macromolecular complex;microtubule;microtubule organizing center;non-membrane-bounded organelle;nuclear part;nucleoplasm;organelle;organelle part;protein complex;spindle;spindle pole		Alternativesplicing;Ciliopathy;Coiledcoil;Completeproteome;Cytoplasm;Cytoskeleton;Joubertsyndrome;Microtubule;Phosphoprotein;Polymorphism;Referenceproteome	20	20	20	24	24	24	145.52	140.03	34	0	0	0	0	0	0	6	17	11
	Protein FAM217B	FAM217B	F217B_HUMAN Protein FAM217B OS=Homo sapiens GN=FAM217B PE=2 SV=1	Q9NTX9	+	CCP6 enriched	4.87137	7.50679	27.4191	20.1409	25.6007	24.2575	24.4869	24.3484	32.2199	32.0836	31.3097					Completeproteome;Polymorphism;Referenceproteome	13	13	13	39.7	39.7	39.7	42.051	46.89	33	0	0	0	0	0	0	12	12	9
	Coiled-coil domain-containing protein 77	CCDC77	CCD77_HUMAN Coiled-coil domain-containing protein 77 OS=Homo sapiens GN=CCDC77 PE=2 SV=1	Q9BR77	+	CCP6 enriched	2.88293	7.17016	28.0207	26.6008	27.1791	21.9703	24.1995	21.8792	29.7768	30.7066	29.076			cell part;centrosome;cytoplasmic part;cytoskeletal part;intracellular non-membrane-bounded organelle;intracellular organelle;intracellular organelle part;intracellular part;membrane;microtubule organizing center;non-membrane-bounded organelle;organelle;organelle part		Alternativesplicing;Coiledcoil;Completeproteome;Polymorphism;Referenceproteome	14	14	14	26.2	26.2	26.2	57.485	87.811	20	0	0	0	0	0	0	6	9	5
	Cytosolic carboxypeptidase 6	AGBL4	CBPC6_HUMAN Cytosolic carboxypeptidase 6 OS=Homo sapiens GN=AGBL4 PE=2 SV=3	Q5VU57	+	CCP6 enriched	2.68836	7.08897	34.1466	30.559	26.5853	31.5318	32.5857	29.5816	38.6192	38.9343	37.4125	cellular macromolecule metabolic process;cellular metabolic process;cellular process;cellular protein metabolic process;C-terminal protein amino acid modification;C-terminal protein deglutamylation;macromolecule metabolic process;macromolecule modification;metabolic process;peptidyl-amino acid modification;peptidyl-glutamic acid modification;post-translational protein modification;primary metabol…	binding;carboxypeptidase activity;catalytic activity;cation binding;cytoskeletal protein binding;exopeptidase activity;hydrolase activity;ion binding;metal ion binding;metallocarboxypeptidase activity;metalloexopeptidase activity;metallopeptidase activity;peptidase activity;peptidase activity, acting on L-amino acid peptides;protein binding;transition metal ion binding;tubulin binding;zinc ion bi…	cell part;centriole;cytoplasmic part;cytoskeletal part;cytosol;Golgi apparatus;intracellular membrane-bounded organelle;intracellular non-membrane-bounded organelle;intracellular organelle;intracellular organelle part;intracellular part;membrane-bounded organelle;microtubule organizing center part;non-membrane-bounded organelle;organelle;organelle part		Alternativesplicing;Carboxypeptidase;Cellprojection;Completeproteome;Cytoplasm;Cytoskeleton;Golgiapparatus;Hydrolase;Metal-binding;Metalloprotease;Polymorphism;Protease;Referenceproteome;Zinc	38	38	38	67.4	67.4	67.4	58.23	323.31	565	32	5	0	6	24	2	134	157	205
	Uncharacterized protein KIAA0753	KIAA0753	K0753_HUMAN Uncharacterized protein KIAA0753 OS=Homo sapiens GN=KIAA0753 PE=2 SV=3	Q2KHM9	+	CCP6 enriched	2.89947	6.17003	29.315	27.1748	22.8805	28.1386	27.281	26.2982	33.6874	34.1829	32.3576			cell part;centrosome;cytoplasm;cytoplasmic part;cytoskeletal part;intracellular non-membrane-bounded organelle;intracellular organelle;intracellular organelle part;intracellular part;microtubule organizing center;non-membrane-bounded organelle;organelle;organelle part		Alternativesplicing;Coiledcoil;Completeproteome;Polymorphism;Referenceproteome	44	44	44	49.3	49.3	49.3	109.41	323.31	101	2	0	0	0	0	0	34	38	27
	DDRGK domain-containing protein 1	DDRGK1	DDRGK_HUMAN DDRGK domain-containing protein 1 OS=Homo sapiens GN=DDRGK1 PE=1 SV=2	Q96HY6	+	CCP6 enriched	2.94554	6.06642	22.7025	21.1844	22.5762	22.9271	20.9846	22.8543	28.4665	28.8512	27.6477	biological regulation;cellular process;cellular response to stimulus;cellular response to stress;positive regulation of molecular function;positive regulation of NF-kappaB transcription factor activity;positive regulation of sequence-specific DNA binding transcription factor activity;regulation of biological process;regulation of biosynthetic process;regulation of cellular biosynthetic process;re…		cell part;cytoplasmic part;endoplasmic reticulum;endoplasmic reticulum membrane;endoplasmic reticulum part;intracellular membrane-bounded organelle;intracellular organelle;intracellular organelle part;intracellular part;membrane;membrane part;membrane-bounded organelle;organelle;organelle membrane;organelle part		Alternativesplicing;Completeproteome;Endoplasmicreticulum;Isopeptidebond;Phosphoprotein;Polymorphism;Referenceproteome;Signal;Ublconjugation	4	4	4	26.8	26.8	26.8	35.61	28.557	10	0	0	0	0	0	0	4	5	1
	Afadin- and alpha-actinin-binding protein	SSX2IP	ADIP_HUMAN Afadin- and alpha-actinin-binding protein OS=Homo sapiens GN=SSX2IP PE=1 SV=3	Q9Y2D8	+	CCP6 enriched	1.8658	6.02363	25.6394	24.4678	26.296	21.8436	25.3369	26.5611	30.3779	31.0628	30.3717	anatomical structure formation involved in morphogenesis;biological adhesion;biological regulation;cell adhesion;cell projection assembly;cell projection organization;cellular component assembly;cellular component assembly at cellular level;cellular component assembly involved in morphogenesis;cellular component movement;cellular component organization;cellular component organization at cellular …		adherens junction;anchoring junction;cell junction;cell leading edge;cell part;cell-cell adherens junction;cell-cell junction;centriolar satellite;cytoplasmic part;cytoskeletal part;intracellular membrane-bounded organelle;intracellular organelle;intracellular organelle part;intracellular part;macromolecular complex;membrane-bounded organelle;microtubule organizing center part;nucleus;organelle;o…	Adherens junction	Alternativesplicing;Celladhesion;Celljunction;Cellprojection;Ciliumbiogenesis/degradation;Coiledcoil;Completeproteome;Cytoplasm;Cytoskeleton;Nucleus;Phosphoprotein;Polymorphism;Referenceproteome	17	17	17	31.1	31.1	31.1	71.235	74.844	31	0	0	0	0	0	0	7	11	13
	Oral-facial-digital syndrome 1 protein	OFD1	OFD1_HUMAN Oral-facial-digital syndrome 1 protein OS=Homo sapiens GN=OFD1 PE=1 SV=1	O75665	+	CCP6 enriched	4.2177	5.80359	29.6259	27.4188	27.1073	27.4277	27.8777	27.6265	33.3998	33.9929	32.95	anatomical structure morphogenesis;axoneme assembly;biological regulation;body morphogenesis;cell cycle;cell cycle process;cell part morphogenesis;cell projection assembly;cell projection morphogenesis;cell projection organization;cellular component assembly;cellular component assembly at cellular level;cellular component morphogenesis;cellular component movement;cellular component organization;c…	alpha-tubulin binding;binding;cytoskeletal protein binding;gamma-tubulin binding;protein binding;tubulin binding	cell part;cell projection;centriolar satellite;centriole;centrosome;cilium;cytoplasmic part;cytoskeletal part;cytoskeleton;cytosol;intracellular membrane-bounded organelle;intracellular non-membrane-bounded organelle;intracellular organelle;intracellular organelle part;intracellular part;membrane;membrane-bounded organelle;microtubule cytoskeleton;microtubule organizing center;microtubule organiz…		Alternativesplicing;Cellprojection;Ciliopathy;Cilium;Ciliumbiogenesis/degradation;Coiledcoil;Completeproteome;Cytoplasm;Cytoskeleton;Diseasemutation;Joubertsyndrome;Nucleus;Phosphoprotein;Referenceproteome;Retinitispigmentosa	50	50	50	45.4	45.4	45.4	116.67	270.59	125	1	0	0	0	0	0	41	45	38
	Coiled-coil domain-containing protein 66	CCDC66	CCD66_HUMAN Coiled-coil domain-containing protein 66 OS=Homo sapiens GN=CCDC66 PE=1 SV=4	A2RUB6	+	CCP6 enriched	2.33128	5.73732	24.2937	24.2162	24.8846	22.8907	20.4056	22.3734	26.3329	28.5136	28.035	anatomical structure development;anatomical structure morphogenesis;cell development;cellular developmental process;cellular process;developmental process;eye photoreceptor cell development;neuron development;photoreceptor cell development;post-embryonic morphogenesis;post-embryonic retina morphogenesis in camera-type eye;retinal rod cell development				Alternativesplicing;Coiledcoil;Completeproteome;Phosphoprotein;Polymorphism;Referenceproteome	9	9	9	11	11	11	109.41	35.121	11	0	0	0	0	0	0	0	7	4
	Centriolar coiled-coil protein of 110 kDa	CCP110	CP110_HUMAN Centriolar coiled-coil protein of 110 kDa OS=Homo sapiens GN=CCP110 PE=1 SV=3	O43303	+	CCP6 enriched	4.04123	5.2816	26.8783	25.4247	24.755	26.196	26.6006	27.0856	32.238	31.9693	31.5198	biological regulation;cell cycle;cell cycle process;cell projection organization;cellular component organization;cellular component organization at cellular level;cellular component organization or biogenesis;cellular component organization or biogenesis at cellular level;cellular process;centriole replication;centrosome duplication;centrosome organization;G2/M transition of mitotic cell cycle;mi…		cell part;centriole;centrosome;cytoplasmic part;cytoskeletal part;cytosol;intracellular non-membrane-bounded organelle;intracellular organelle;intracellular organelle part;intracellular part;macromolecular complex;microtubule organizing center;microtubule organizing center part;non-membrane-bounded organelle;organelle;organelle part;protein complex		Alternativesplicing;Ciliumbiogenesis/degradation;Coiledcoil;Completeproteome;Cytoplasm;Cytoskeleton;Phosphoprotein;Polymorphism;Referenceproteome;Ublconjugation	29	29	29	41.1	41.1	41.1	113.42	139.55	56	0	0	0	0	0	0	22	18	16
	Centrosomal protein of 131 kDa	CEP131	AZI1_HUMAN 5-azacytidine-induced protein 1 OS=Homo sapiens GN=AZI1 PE=1 SV=3	Q9UPN4	+	CCP6 enriched	3.88409	5.22324	28.5853	26.7321	28.0687	28.8767	28.1226	28.467	33.6727	34.2258	33.2375	biological regulation;cell cycle;cell cycle process;cell differentiation;cellular component movement;cellular component organization;cellular component organization at cellular level;cellular component organization or biogenesis;cellular component organization or biogenesis at cellular level;cellular developmental process;cellular process;cytoskeleton-dependent intracellular transport;development…	binding;identical protein binding;protein binding;protein complex binding;protein dimerization activity;protein homodimerization activity	acrosomal vesicle;cell part;cell projection;centriolar satellite;centriole;centrosome;cytoplasmic membrane-bounded vesicle;cytoplasmic part;cytoplasmic vesicle;cytoskeletal part;cytoskeleton;cytosol;extracellular region part;intercellular bridge;intracellular membrane-bounded organelle;intracellular non-membrane-bounded organelle;intracellular organelle;intracellular organelle part;intracellular …		Alternativesplicing;Cellcycle;Cellprojection;Ciliumbiogenesis/degradation;Completeproteome;Cytoplasm;Cytoplasmicvesicle;Cytoskeleton;Developmentalprotein;Differentiation;Phosphoprotein;Polymorphism;Referenceproteome;Spermatogenesis;Transport;Ublconjugation	59	59	59	58.9	58.9	58.9	122.15	323.31	141	0	0	0	0	0	0	43	56	42
	Serine/threonine-protein kinase RIO1	RIOK1	RIOK1_HUMAN Serine/threonine-protein kinase RIO1 OS=Homo sapiens GN=RIOK1 PE=1 SV=2	Q9BRS2	+	CCP6 enriched	2.31174	5.20881	23.0782	22.7274	24.943	24.1711	21.9583	24.8522	28.3891	29.4264	28.7926		adenyl nucleotide binding;adenyl ribonucleotide binding;ATP binding;binding;catalytic activity;kinase activity;nucleotide binding;phosphotransferase activity, alcohol group as acceptor;protein kinase activity;protein serine/threonine kinase activity;purine nucleotide binding;purine ribonucleoside triphosphate binding;purine ribonucleotide binding;ribonucleotide binding;transferase activity;transf…		Ribosome biogenesis in eukaryotes	3D-structure;ATP-binding;Completeproteome;Directproteinsequencing;Kinase;Nucleotide-binding;Phosphoprotein;Polymorphism;Referenceproteome;Serine/threonine-proteinkinase;Transferase	7	7	7	17.3	17.3	17.3	65.582	31.13	12	0	0	0	0	0	0	2	4	6
	Tubulin polyglutamylase TTLL5	TTLL5	TTLL5_HUMAN Tubulin polyglutamylase TTLL5 OS=Homo sapiens GN=TTLL5 PE=1 SV=3	Q6EMB2	+	CCP6 enriched	2.14303	5.2018	21.8342	19.5954	22.7003	21.1611	20.1324	23.1939	25.707	27.2968	27.089	anatomical structure formation involved in morphogenesis;axoneme assembly;biosynthetic process;cell motility;cell projection assembly;cell projection organization;cellular biosynthetic process;cellular component assembly;cellular component assembly at cellular level;cellular component assembly involved in morphogenesis;cellular component movement;cellular component organization;cellular component…	catalytic activity;ligase activity	cell part;cell projection;centrosome;cilium;cytoplasm;cytoplasmic part;cytoskeletal part;intracellular membrane-bounded organelle;intracellular non-membrane-bounded organelle;intracellular organelle;intracellular organelle part;intracellular part;membrane-bounded organelle;microtubule organizing center;non-membrane-bounded organelle;nucleus;organelle;organelle part		Alternativesplicing;Cellprojection;Cilium;Completeproteome;Cone-roddystrophy;Cytoplasm;Cytoskeleton;Diseasemutation;Ligase;Nucleus;Polymorphism;Referenceproteome;Transcription	3	3	3	3.1	3.1	3.1	143.58	7.413	1	0	0	0	0	0	0	0	1	0
	Pericentriolar material 1 protein	PCM1	PCM1_HUMAN Pericentriolar material 1 protein OS=Homo sapiens GN=PCM1 PE=1 SV=4	Q15154	+	CCP6 enriched	3.64992	5.1612	31.2889	28.5376	29.0558	30.669	31.1541	30.7149	35.9653	36.6803	35.376	anatomical structure formation involved in morphogenesis;biological regulation;cell cycle;cell cycle process;cell projection assembly;cell projection organization;cellular component assembly;cellular component assembly at cellular level;cellular component assembly involved in morphogenesis;cellular component movement;cellular component organization;cellular component organization at cellular leve…	binding;identical protein binding;protein binding	cell part;centriolar satellite;centrosome;cytoplasm;cytoplasmic part;cytoskeletal part;cytosol;intracellular non-membrane-bounded organelle;intracellular organelle;intracellular organelle part;intracellular part;macromolecular complex;membrane;microtubule organizing center;microtubule organizing center part;non-membrane-bounded organelle;nuclear membrane;nuclear part;organelle;organelle membrane;…		Acetylation;Alternativesplicing;Cellprojection;Chromosomalrearrangement;Ciliumbiogenesis/degradation;Coiledcoil;Completeproteome;Cytoplasm;Cytoskeleton;Phosphoprotein;Polymorphism;Proto-oncogene;Referenceproteome;Ublconjugation	104	104	104	49.3	49.3	49.3	228.53	323.31	329	9	2	0	5	10	7	81	96	119
	Kinesin-like protein KIF7	KIF7	KIF7_HUMAN Kinesin-like protein KIF7 OS=Homo sapiens GN=KIF7 PE=1 SV=2	Q2M1P5	+	CCP6 enriched	1.54279	4.80027	24.3355	26.5733	23.4975	21.7436	26.5698	24.4816	28.4414	29.5248	29.2296	anatomical structure development;biological regulation;cell surface receptor linked signaling pathway;cellular component movement;cellular process;cellular response to stimulus;developmental process;metabolic process;microtubule-based movement;microtubule-based process;negative regulation of biological process;negative regulation of cell communication;negative regulation of cellular process;negat…	adenyl nucleotide binding;adenyl ribonucleotide binding;ATP binding;ATPase activity;binding;catalytic activity;hydrolase activity;hydrolase activity, acting on acid anhydrides;hydrolase activity, acting on acid anhydrides, in phosphorus-containing anhydrides;microtubule motor activity;motor activity;nucleoside-triphosphatase activity;nucleotide binding;purine nucleotide binding;purine ribonucleos…	cell part;cell projection;cilium;cytoskeletal part;intracellular organelle part;intracellular part;kinesin complex;macromolecular complex;microtubule associated complex;organelle part;protein complex		3D-structure;ATP-binding;Bardet-Biedlsyndrome;Cellprojection;Ciliopathy;Cilium;Coiledcoil;Completeproteome;Diseasemutation;Joubertsyndrome;Mentalretardation;Motorprotein;Nucleotide-binding;Obesity;Polymorphism;Referenceproteome;Repressor	12	12	12	12.6	12.6	12.6	150.59	92.498	19	0	0	0	0	0	0	6	10	3
	Pleckstrin homology domain-containing family G member 1	PLEKHG1	PKHG1_HUMAN Pleckstrin homology domain-containing family G member 1 OS=Homo sapiens GN=PLEKHG1 PE=1 SV=2	Q9ULL1	+	CCP6 enriched	1.83043	4.7153	23.2905	22.7396	22.2659	23.2764	20.8073	24.282	26.5508	28.2592	27.7015		enzyme regulator activity;GTPase regulator activity;guanyl-nucleotide exchange factor activity;nucleoside-triphosphatase regulator activity;Ras guanyl-nucleotide exchange factor activity;Rho guanyl-nucleotide exchange factor activity;small GTPase regulator activity			Completeproteome;Guanine-nucleotidereleasingfactor;Phosphoprotein;Polymorphism;Referenceproteome	8	8	8	9.1	9.1	9.1	155.44	52.695	5	0	0	0	0	0	0	0	5	0
	FERM, RhoGEF and pleckstrin domain-containing protein 2	FARP2	FARP2_HUMAN FERM, RhoGEF and pleckstrin domain-containing protein 2 OS=Homo sapiens GN=FARP2 PE=1 SV=3	O94887	+	CCP6 enriched	2.81043	4.67903	22.6422	20.678	21.4439	21.8371	21.4686	21.5851	26.9402	26.8771	25.1106	actin cytoskeleton organization;actin cytoskeleton reorganization;actin filament-based process;axon guidance;biological adhesion;biological regulation;cell adhesion;cell differentiation;cell maturation;cell surface receptor linked signaling pathway;cellular component assembly;cellular component organization;cellular component organization at cellular level;cellular component organization or bioge…	enzyme regulator activity;GTPase regulator activity;guanyl-nucleotide exchange factor activity;nucleoside-triphosphatase regulator activity;Rac guanyl-nucleotide exchange factor activity;Ras guanyl-nucleotide exchange factor activity;Rho guanyl-nucleotide exchange factor activity;small GTPase regulator activity	cell part;cytoplasm;cytoplasmic part;cytoskeleton;cytosol;extrinsic to membrane;intracellular non-membrane-bounded organelle;intracellular organelle;intracellular part;membrane part;non-membrane-bounded organelle;organelle	Adherens junction	Alternativesplicing;Completeproteome;Guanine-nucleotidereleasingfactor;Phosphoprotein;Polymorphism;Referenceproteome;Repeat	3	3	3	4.1	4.1	4.1	119.89	20.21	3	0	0	0	0	0	0	2	1	0
	Eukaryotic translation initiation factor 4E transporter	EIF4ENIF1	4ET_HUMAN Eukaryotic translation initiation factor 4E transporter OS=Homo sapiens GN=EIF4ENIF1 PE=1 SV=2	Q9NRA8	+	CCP6 enriched	4.56843	4.67705	24.9866	22.9397	26.5841	26.0199	26.626	26.4462	30.9056	31.2807	30.9369		protein transporter activity;substrate-specific transporter activity;transporter activity	cell part;cytoplasm;cytoplasmic part;cytosol;intracellular membrane-bounded organelle;intracellular organelle;intracellular organelle part;intracellular part;membrane;membrane-bounded organelle;nuclear body;nuclear part;nuclear speck;nucleoplasm part;nucleus;organelle;organelle part;PML body		Acetylation;Alternativesplicing;Completeproteome;Cytoplasm;Nucleus;Phosphoprotein;Proteintransport;Referenceproteome;Transport	21	21	21	33.2	33.2	33.2	108.2	108.06	34	0	0	0	0	0	0	11	13	10
	Claspin	CLSPN	CLSPN_HUMAN Claspin OS=Homo sapiens GN=CLSPN PE=1 SV=3	Q9HAW4	+	CCP6 enriched	2.78893	4.61131	23.9516	21.7569	19.2838	20.9316	20.0399	20.2899	24.1377	24.9313	26.0263	activation of protein kinase activity;apoptosis;biological regulation;biosynthetic process;cell cycle checkpoint;cell death;cellular biosynthetic process;cellular component disassembly;cellular component disassembly at cellular level;cellular component disassembly involved in apoptosis;cellular component organization;cellular component organization at cellular level;cellular component organizatio…	anaphase-promoting complex binding;binding;DNA binding;nucleic acid binding;protein binding;protein complex binding	cell part;intracellular organelle part;intracellular part;nuclear part;nucleoplasm;organelle part		Acetylation;Alternativesplicing;Cellcycle;Coiledcoil;Completeproteome;DNA-binding;DNAdamage;DNArepair;Nucleus;Phosphoprotein;Polymorphism;Referenceproteome;Repeat;Ublconjugation	4	4	4	2.5	2.5	2.5	151.09	13.78	7	0	0	0	0	0	0	1	2	4
	Protein FAM193A	FAM193A	F193A_HUMAN Protein FAM193A OS=Homo sapiens GN=FAM193A PE=1 SV=2	P78312	+	CCP6 enriched	2.07447	4.55896	26.7971	21.0886	23.816	24.7584	23.6616	22.2388	28.5011	28.8952	26.9393					Alternativesplicing;Coiledcoil;Completeproteome;Phosphoprotein;Polymorphism;Referenceproteome	8	8	8	8.2	8.2	8.2	139.99	27.661	8	1	0	0	0	0	0	4	3	0
	Centrosomal protein of 192 kDa	CEP192	CE192_HUMAN Centrosomal protein of 192 kDa OS=Homo sapiens GN=CEP192 PE=1 SV=2	Q8TEP8	+	CCP6 enriched	2.74471	4.48231	21.415	22.5028	21.6233	25.9563	26.1329	24.6765	30.0806	30.7559	29.3761	biological regulation;cell cycle;cell cycle process;cellular component assembly;cellular component assembly at cellular level;cellular component organization;cellular component organization at cellular level;cellular component organization or biogenesis;cellular component organization or biogenesis at cellular level;cellular process;centrosome duplication;centrosome organization;cytoskeleton orga…	binding;enzyme binding;phosphatase binding;protein binding	cell part;centriole;centrosome;cytoplasm;cytoplasmic part;cytoskeletal part;cytosol;intracellular non-membrane-bounded organelle;intracellular organelle;intracellular organelle part;intracellular part;microtubule organizing center;microtubule organizing center part;non-membrane-bounded organelle;organelle;organelle part;pericentriolar material		Alternativesplicing;Completeproteome;Cytoplasm;Cytoskeleton;Hydroxylation;Phosphoprotein;Polymorphism;Referenceproteome;Ublconjugation	19	19	19	11	11	11	213.14	51.922	28	0	0	0	0	0	0	6	13	9
	NudC domain-containing protein 3	NUDCD3	NUDC3_HUMAN NudC domain-containing protein 3 OS=Homo sapiens GN=NUDCD3 PE=1 SV=3	Q8IVD9	+	CCP6 enriched	2.03977	4.46619	23.4123	25.3062	24.2051	23.6055	25.8412	22.8168	28.5969	28.9969	28.0683					3D-structure;Completeproteome;Phosphoprotein;Polymorphism;Referenceproteome	6	6	6	19.4	19.4	19.4	40.822	40.267	14	0	0	0	0	0	0	6	6	2
	PIH1 domain-containing protein 1	PIH1D1	PIHD1_HUMAN PIH1 domain-containing protein 1 OS=Homo sapiens GN=PIH1D1 PE=1 SV=1	Q9NWS0	+	CCP6 enriched	1.94456	4.42939	23.624	24.1516	22.6067	24.5211	27.4462	26.1268	30.6576	31.2651	29.4596	box C/D snoRNP assembly;cell differentiation;cellular component assembly;cellular component assembly at cellular level;cellular component organization;cellular component organization at cellular level;cellular component organization or biogenesis;cellular component organization or biogenesis at cellular level;cellular developmental process;cellular macromolecular complex assembly;cellular macromo…		cell part;intracellular part;macromolecular complex;pre-snoRNP complex;ribonucleoprotein complex		3D-structure;Alternativesplicing;Completeproteome;Polymorphism;Referenceproteome	10	10	10	47.9	47.9	47.9	32.363	62.743	22	0	0	0	0	0	0	7	8	7
	M-phase phosphoprotein 9	MPHOSPH9	MPP9_HUMAN M-phase phosphoprotein 9 OS=Homo sapiens GN=MPHOSPH9 PE=1 SV=3	Q99550	+	CCP6 enriched	3.11541	4.42827	22.4876	22.2136	22.6519	22.7231	23.841	22.7163	27.394	28.0951	27.0762			cell part;centriole;centrosome;cytoplasm;cytoplasmic part;cytoskeletal part;Golgi apparatus;Golgi apparatus part;Golgi membrane;intracellular membrane-bounded organelle;intracellular non-membrane-bounded organelle;intracellular organelle;intracellular organelle part;intracellular part;membrane;membrane-bounded organelle;microtubule organizing center;microtubule organizing center part;non-membrane…		Alternativesplicing;Coiledcoil;Completeproteome;Cytoplasm;Cytoskeleton;Golgiapparatus;Membrane;Phosphoprotein;Polymorphism;Referenceproteome	7	7	7	8.7	8.7	8.7	116.13	22.593	6	0	0	0	0	0	0	3	3	0
	TBC1 domain family member 31	TBC1D31	WDR67_HUMAN WD repeat-containing protein 67 OS=Homo sapiens GN=WDR67 PE=2 SV=2	Q96DN5	+	CCP6 enriched	2.53314	4.40377	27.0793	26.6246	26.208	25.2215	24.0293	26.176	29.8585	29.7863	28.9934			cell part;centrosome;cytoplasmic part;cytoskeletal part;intracellular non-membrane-bounded organelle;intracellular organelle;intracellular organelle part;intracellular part;microtubule organizing center;non-membrane-bounded organelle;organelle;organelle part		Alternativesplicing;Coiledcoil;Completeproteome;Polymorphism;Referenceproteome;Repeat;WDrepeat	12	12	12	13.1	13.1	13.1	124.19	41.94	13	0	0	0	0	0	0	5	5	3
	Coiled-coil domain-containing protein 14	CCDC14	CCD14_HUMAN Coiled-coil domain-containing protein 14 OS=Homo sapiens GN=CCDC14 PE=2 SV=3	Q49A88	+	CCP6 enriched	3.96879	4.38153	22.4716	21.5827	22.5166	21.8158	21.157	21.7721	25.8377	26.3417	25.7102	anatomical structure development;developmental process;substantia nigra development		cell part;centrosome;cytoplasmic part;cytoskeletal part;intracellular non-membrane-bounded organelle;intracellular organelle;intracellular organelle part;intracellular part;microtubule organizing center;non-membrane-bounded organelle;organelle;organelle part		Alternativesplicing;Coiledcoil;Completeproteome;Polymorphism;Referenceproteome	3	3	3	3.7	3.7	3.7	106.3	8.2339	3	0	0	0	0	0	0	0	3	0
	Thioredoxin-like protein 1	TXNL1	TXNL1_HUMAN Thioredoxin-like protein 1 OS=Homo sapiens GN=TXNL1 PE=1 SV=3	O43396	+	CCP6 enriched	4.2356	4.31278	28.5092	27.734	28.4608	26.9882	27.437	27.2201	31.5014	31.8941	31.1881	biological regulation;cell redox homeostasis;cellular homeostasis;cellular macromolecule metabolic process;cellular metabolic process;cellular process;cellular protein metabolic process;cellular response to chemical stimulus;cellular response to oxidative stress;cellular response to stimulus;cellular response to stress;glycerol ether metabolic process;homeostatic process;macromolecule metabolic p…	catalytic activity;disulfide oxidoreductase activity;oxidoreductase activity;oxidoreductase activity, acting on a sulfur group of donors;oxidoreductase activity, acting on a sulfur group of donors, disulfide as acceptor;protein disulfide oxidoreductase activity	cell part;cytoplasm;extracellular membrane-bounded organelle;extracellular organelle;extracellular region part;extracellular vesicular exosome;intracellular membrane-bounded organelle;intracellular organelle;intracellular part;macromolecular complex;membrane-bounded organelle;membrane-bounded vesicle;nucleus;organelle;proteasome complex;protein complex;vesicle		3D-structure;Completeproteome;Cytoplasm;Directproteinsequencing;Disulfidebond;Electrontransport;Nucleus;Proteasome;Redox-activecenter;Referenceproteome;Transport	12	12	12	59.2	59.2	59.2	32.251	78.31	36	0	0	0	0	0	0	8	9	19
	Coiled-coil domain-containing protein 138	CCDC138	CC138_HUMAN Coiled-coil domain-containing protein 138 OS=Homo sapiens GN=CCDC138 PE=1 SV=1	Q96M89	+	CCP6 enriched	2.82538	4.1831	23.0324	20.8828	24.9958	25.5237	26.5632	26.116	29.7103	31.1402	29.9015					Alternativesplicing;Coiledcoil;Completeproteome;Isopeptidebond;Polymorphism;Referenceproteome;Ublconjugation	21	21	21	35.5	35.5	35.5	76.218	116.84	29	0	0	0	0	0	0	6	20	3
	RNA polymerase II-associated protein 3	RPAP3	RPAP3_HUMAN RNA polymerase II-associated protein 3 OS=Homo sapiens GN=RPAP3 PE=1 SV=2	Q9H6T3	+	CCP6 enriched	2.41733	3.9435	28.2344	25.7733	27.4415	27.1353	28.9717	28.8042	32.1052	32.8076	31.8289					3D-structure;Acetylation;Alternativesplicing;Completeproteome;Phosphoprotein;Polymorphism;Referenceproteome;Repeat;TPRrepeat	33	33	33	56.2	56.2	56.2	75.718	167.59	63	0	0	0	0	1	1	17	23	21
	Striatin-3	STRN3	STRN3_HUMAN Striatin-3 OS=Homo sapiens GN=STRN3 PE=1 SV=3	Q13033	+	CCP6 enriched	2.48056	3.87583	21.9382	21.6359	21.9251	23.6096	25.2635	25.2719	28.6839	29.0179	28.0706	biological regulation;negative regulation of biological process;negative regulation of biosynthetic process;negative regulation of cell communication;negative regulation of cellular biosynthetic process;negative regulation of cellular macromolecule biosynthetic process;negative regulation of cellular metabolic process;negative regulation of cellular process;negative regulation of estrogen recepto…	armadillo repeat domain binding;binding;calmodulin binding;enzyme binding;nucleic acid binding transcription factor activity;phosphatase binding;protein binding;protein complex binding;protein domain specific binding;protein phosphatase 2A binding;protein phosphatase binding;sequence-specific DNA binding transcription factor activity	cell body;cell part;cell projection;cytoplasm;cytoplasmic part;dendrite;Golgi apparatus;intracellular membrane-bounded organelle;intracellular organelle;intracellular organelle part;intracellular part;macromolecular complex;membrane;membrane-bounded organelle;neuron projection;neuronal cell body;nuclear part;nucleoplasm;nucleus;organelle;organelle part;plasma membrane;protein complex		3D-structure;Acetylation;Alternativesplicing;Calmodulin-binding;Coiledcoil;Completeproteome;Cytoplasm;Membrane;Phosphoprotein;Polymorphism;Referenceproteome;Repeat;WDrepeat	7	7	5	15.8	15.8	14.1	87.208	38.757	11	0	0	0	0	0	0	5	4	2
	Centrosome-associated protein 350	CEP350	CE350_HUMAN Centrosome-associated protein 350 OS=Homo sapiens GN=CEP350 PE=1 SV=1	Q5VT06	+	CCP6 enriched	2.47547	3.70026	26.1923	27.8779	27.3374	26.5288	27.621	28.4036	30.7748	31.5747	31.3047	biological regulation;cellular component organization;cellular component organization at cellular level;cellular component organization or biogenesis;cellular component organization or biogenesis at cellular level;cellular process;cytoskeleton organization;maintenance of location;maintenance of location in cell;maintenance of protein location;maintenance of protein location in cell;microtubule an…		cell part;centrosome;cytoplasm;cytoplasmic part;cytoskeletal part;intracellular non-membrane-bounded organelle;intracellular organelle;intracellular organelle part;intracellular part;membrane;microtubule organizing center;non-membrane-bounded organelle;nuclear part;nucleoplasm;organelle;organelle part;spindle		3D-structure;Coiledcoil;Completeproteome;Cytoplasm;Cytoskeleton;Nucleus;Phosphoprotein;Polymorphism;Referenceproteome	34	34	34	14.6	14.6	14.6	350.93	165.18	56	0	0	0	0	0	0	15	20	21
	C2 domain-containing protein 3	C2CD3	C2CD3_HUMAN C2 domain-containing protein 3 OS=Homo sapiens GN=C2CD3 PE=1 SV=4	Q4AC94	+	CCP6 enriched	2.95731	3.66974	21.7148	20.2824	22.1802	21.2996	22.0058	22.562	25.2252	25.5951	26.0564	anatomical structure development;anatomical structure formation involved in morphogenesis;anatomical structure morphogenesis;axis specification;biological regulation;brain development;cell projection assembly;cell projection organization;cellular component assembly;cellular component assembly at cellular level;cellular component assembly involved in morphogenesis;cellular component organization;c…		cell part;centriolar satellite;centriole;centrosome;cytoplasmic part;cytoskeletal part;cytosol;intracellular non-membrane-bounded organelle;intracellular organelle;intracellular organelle part;intracellular part;microtubule organizing center;microtubule organizing center part;non-membrane-bounded organelle;organelle;organelle part		Alternativesplicing;Cellprojection;Ciliopathy;Ciliumbiogenesis/degradation;Completeproteome;Cytoplasm;Cytoskeleton;Diseasemutation;Mentalretardation;Phosphoprotein;Polymorphism;Referenceproteome;Repeat	3	3	3	1.6	1.6	1.6	260.39	14.851	3	0	0	0	0	0	0	1	1	1
	Progesterone-induced-blocking factor 1	PIBF1	PIBF1_HUMAN Progesterone-induced-blocking factor 1 OS=Homo sapiens GN=PIBF1 PE=2 SV=2	Q8WXW3	+	CCP6 enriched	3.58831	3.65736	27.4404	25.2512	26.076	25.2466	25.7011	25.3183	28.886	29.6018	28.7503			cell part;centrosome;cytoplasmic part;cytoskeletal part;intracellular non-membrane-bounded organelle;intracellular organelle;intracellular organelle part;intracellular part;microtubule organizing center;non-membrane-bounded organelle;organelle;organelle part		Alternativesplicing;Completeproteome;Polymorphism;Referenceproteome	11	11	11	16.6	16.6	16.6	89.804	31.268	11	0	0	0	0	0	0	5	4	2
	Hsp90 co-chaperone Cdc37;Hsp90 co-chaperone Cdc37, N-terminally processed	CDC37	CDC37_HUMAN Hsp90 co-chaperone Cdc37 OS=Homo sapiens GN=CDC37 PE=1 SV=1	Q16543	+	CCP6 enriched	3.03121	3.56046	26.9509	28.4254	28.7052	25.0271	25.591	26.3739	29.0043	29.3192	29.35	biological regulation;cellular macromolecule metabolic process;cellular metabolic process;cellular process;cellular protein metabolic process;establishment of localization;establishment of localization in cell;establishment of protein localization;intracellular protein transport;intracellular transport;macromolecule metabolic process;metabolic process;posttranscriptional regulation of gene expres…	binding;chaperone binding;enzyme binding;heat shock protein binding;kinase binding;protein binding;unfolded protein binding	cell part;cell projection membrane;cell projection part;cytoplasm;cytoplasmic part;cytosol;extracellular membrane-bounded organelle;extracellular organelle;extracellular region part;extracellular vesicular exosome;intracellular part;leading edge membrane;macromolecular complex;membrane part;membrane-bounded organelle;membrane-bounded vesicle;organelle;plasma membrane part;protein complex;ruffle m…		3D-structure;Acetylation;Chaperone;Completeproteome;Cytoplasm;Phosphoprotein;Polymorphism;Referenceproteome;Ublconjugation	8	8	8	25.7	25.7	25.7	44.468	44.02	16	1	2	2	0	0	0	4	4	3
	Centrosomal protein of 152 kDa	CEP152	CE152_HUMAN Centrosomal protein of 152 kDa OS=Homo sapiens GN=CEP152 PE=1 SV=3	O94986	+	CCP6 enriched	3.37644	3.43803	26.8893	23.8079	22.2769	25.7347	26.4679	26.1114	29.4688	29.988	29.1713	cell cycle;cell cycle process;cell projection organization;cellular component organization;cellular component organization at cellular level;cellular component organization or biogenesis;cellular component organization or biogenesis at cellular level;cellular process;centriole replication;centrosome duplication;centrosome organization;G2/M transition of mitotic cell cycle;microtubule organizing c…	binding;enzyme binding;kinase binding;protein binding;protein kinase binding	cell part;centrosome;cytoplasmic part;cytoskeletal part;cytosol;intracellular non-membrane-bounded organelle;intracellular organelle;intracellular organelle part;intracellular part;microtubule organizing center;non-membrane-bounded organelle;nuclear part;nucleoplasm;organelle;organelle part		3D-structure;Alternativesplicing;Ciliumbiogenesis/degradation;Coiledcoil;Completeproteome;Cytoplasm;Cytoskeleton;Diseasemutation;Dwarfism;Mentalretardation;Polymorphism;Primarymicrocephaly;Referenceproteome	13	13	13	10.4	10.4	10.4	189.07	41.756	14	0	0	0	0	0	0	3	5	6
	Nuclear migration protein nudC	NUDC	NUDC_HUMAN Nuclear migration protein nudC OS=Homo sapiens GN=NUDC PE=1 SV=1	Q9Y266	+	CCP6 enriched	5.48363	3.35466	30.8841	29.7395	29.4326	31.0528	30.983	31.0294	34.3899	34.5234	34.2159	biological regulation;cell cycle;cell cycle phase;cell cycle process;cell division;cell proliferation;cellular component organization;cellular component organization at cellular level;cellular component organization or biogenesis;cellular component organization or biogenesis at cellular level;cellular process;cellular response to stimulus;developmental process;intracellular signal transduction;mi…		cell part;cytoplasm;cytoplasmic part;cytoskeletal part;cytosol;intracellular organelle part;intracellular part;macromolecular complex;microtubule;nuclear part;nucleoplasm;organelle part;protein complex		3D-structure;Acetylation;Cellcycle;Celldivision;Coiledcoil;Completeproteome;Cytoplasm;Cytoskeleton;Microtubule;Mitosis;Nucleus;Phosphoprotein;Referenceproteome	32	32	32	70.7	70.7	70.7	38.242	245.43	138	5	2	2	12	9	9	30	27	42
	Box C/D snoRNA protein 1	ZNHIT6	BCD1_HUMAN Box C/D snoRNA protein 1 OS=Homo sapiens GN=ZNHIT6 PE=1 SV=1	Q9NWK9	+	CCP6 enriched	3.59875	3.21518	23.4474	20.6993	26.2597	22.5547	22.3807	22.8909	25.4247	26.1598	25.8873	box C/D snoRNP assembly;cellular component assembly;cellular component assembly at cellular level;cellular component biogenesis;cellular component biogenesis at cellular level;cellular component organization;cellular component organization at cellular level;cellular component organization or biogenesis;cellular component organization or biogenesis at cellular level;cellular macromolecular complex…	binding;cation binding;enzyme binding;identical protein binding;ion binding;metal ion binding;protein binding	cell part;extracellular membrane-bounded organelle;extracellular organelle;extracellular region part;extracellular vesicular exosome;intracellular part;macromolecular complex;membrane-bounded organelle;membrane-bounded vesicle;organelle;pre-snoRNP complex;ribonucleoprotein complex;vesicle		Alternativesplicing;Completeproteome;Metal-binding;Phosphoprotein;Polymorphism;Referenceproteome;Ribosomebiogenesis;Zinc;Zinc-finger	3	3	3	6.4	6.4	6.4	53.918	9.1684	2	0	0	0	0	0	0	0	1	1
	Protein SMG7	SMG7	SMG7_HUMAN Protein SMG7 OS=Homo sapiens GN=SMG7 PE=1 SV=2	Q92540	+	CCP6 enriched	3.37354	3.17039	22.0157	20.5072	24.1414	24.9932	25.3718	25.5945	28.0529	28.8659	28.5518	biological regulation;catabolic process;cellular catabolic process;cellular macromolecule catabolic process;cellular macromolecule metabolic process;cellular metabolic process;cellular nitrogen compound metabolic process;cellular process;establishment of localization;establishment of localization in cell;establishment of RNA localization;gene expression;intracellular transport;macromolecule catab…	binding;enzyme binding;phosphatase binding;protein binding;protein phosphatase 2A binding;protein phosphatase binding	cell part;cytoplasm;cytoplasmic part;cytoskeleton;cytosol;intermediate filament cytoskeleton;intracellular membrane-bounded organelle;intracellular non-membrane-bounded organelle;intracellular organelle;intracellular part;membrane-bounded organelle;non-membrane-bounded organelle;nucleus;organelle	mRNA surveillance pathway	3D-structure;Acetylation;Alternativesplicing;Completeproteome;Cytoplasm;Nonsense-mediatedmRNAdecay;Nucleus;Phosphoprotein;Polymorphism;Referenceproteome;Repeat;TPRrepeat	8	8	8	6.8	6.8	6.8	127.28	28.313	9	0	0	0	0	0	0	4	2	3
	Cellular retinoic acid-binding protein 2	CRABP2	RABP2_HUMAN Cellular retinoic acid-binding protein 2 OS=Homo sapiens GN=CRABP2 PE=1 SV=2	P29373	+	GFP enriched	3.79351	-3.63798	27.0001	27.8605	26.6658	28.1595	28.182	28.1034	24.6661	23.9973	24.8675	anatomical structure development;anatomical structure morphogenesis;appendage morphogenesis;biological regulation;biosynthetic process;carboxylic acid metabolic process;cellular biosynthetic process;cellular hormone metabolic process;cellular ketone metabolic process;cellular lipid metabolic process;cellular metabolic process;cellular process;cellular response to stimulus;developmental process;di…	binding;carboxylic acid binding;isoprenoid binding;lipid binding;monocarboxylic acid binding;retinal binding;retinoic acid binding;retinoid binding;retinol binding;transporter activity;vitamin binding	cell part;cytoplasm;cytoplasmic part;cytosol;endoplasmic reticulum;extracellular membrane-bounded organelle;extracellular organelle;extracellular region part;extracellular vesicular exosome;intracellular membrane-bounded organelle;intracellular organelle;intracellular organelle part;intracellular part;membrane-bounded organelle;membrane-bounded vesicle;nuclear part;nucleoplasm;organelle;organelle…		3D-structure;Completeproteome;Cytoplasm;Endoplasmicreticulum;Isopeptidebond;Nucleus;Referenceproteome;Retinol-binding;Transport;Ublconjugation;VitaminA	5	5	5	30.4	30.4	30.4	15.693	8.1696	8	0	2	0	2	2	2	0	0	0
	Splicing regulator RBM11	RBM11	RBM11_HUMAN Splicing regulator RBM11 OS=Homo sapiens GN=RBM11 PE=1 SV=1	P57052	+	GFP enriched	2.6801	-3.90728	23.6137	21.4162	22.5641	30.2639	30.6097	30.5982	27.4049	26.7775	25.5675	biological regulation;cell differentiation;cellular developmental process;cellular macromolecule metabolic process;cellular metabolic process;cellular nitrogen compound metabolic process;cellular process;cellular response to chemical stimulus;cellular response to oxidative stress;cellular response to stimulus;cellular response to stress;developmental process;macromolecule metabolic process;metabo…	binding;identical protein binding;nucleic acid binding;nucleotide binding;poly(U) RNA binding;poly-pyrimidine tract binding;protein binding;protein dimerization activity;protein homodimerization activity;RNA binding;single-stranded RNA binding	cell part;intracellular membrane-bounded organelle;intracellular organelle;intracellular organelle part;intracellular part;membrane-bounded organelle;nuclear body;nuclear part;nuclear speck;nucleoplasm;nucleoplasm part;nucleus;organelle;organelle part		3D-structure;Alternativesplicing;Completeproteome;Developmentalprotein;Differentiation;mRNAprocessing;mRNAsplicing;Nucleus;Polymorphism;Referenceproteome;RNA-binding	9	9	9	45.9	45.9	45.9	32.179	40.541	15	0	0	0	4	5	6	0	0	0
	Cystatin-B	CSTB	CYTB_HUMAN Cystatin-B OS=Homo sapiens GN=CSTB PE=1 SV=2	P04080	+	GFP enriched	2.19129	-4.10212	32.0361	31.1731	30.3645	30.6198	32.3797	31.1039	27.5444	28.111	26.1417	adult behavior;adult locomotory behavior;behavior;biological regulation;locomotory behavior;multicellular organismal process;negative regulation of biological process;negative regulation of catalytic activity;negative regulation of cellular metabolic process;negative regulation of cellular process;negative regulation of cellular protein metabolic process;negative regulation of endopeptidase activ…	binding;cysteine-type endopeptidase inhibitor activity;endopeptidase inhibitor activity;endopeptidase regulator activity;enzyme binding;enzyme inhibitor activity;enzyme regulator activity;peptidase inhibitor activity;peptidase regulator activity;protease binding;protein binding	cell part;cytoplasm;extracellular membrane-bounded organelle;extracellular organelle;extracellular region part;extracellular space;extracellular vesicular exosome;intracellular non-membrane-bounded organelle;intracellular organelle;intracellular organelle part;intracellular part;membrane-bounded organelle;membrane-bounded vesicle;non-membrane-bounded organelle;nuclear part;nucleolus;organelle;org…		3D-structure;Acetylation;Completeproteome;Cytoplasm;Directproteinsequencing;Diseasemutation;Epilepsy;Nucleus;Proteaseinhibitor;Referenceproteome;Thiolproteaseinhibitor	7	7	7	65.3	65.3	65.3	11.139	76.874	45	8	7	5	7	8	8	2	0	0
	40S ribosomal protein S18	RPS18	RS18_HUMAN 40S ribosomal protein S18 OS=Homo sapiens GN=RPS18 PE=1 SV=3	P62269	+	GFP enriched	2.18816	-4.68213	28.6479	27.835	27.9246	27.9627	25.3918	26.6241	21.4628	21.4773	22.992	biosynthetic process;catabolic process;cellular biosynthetic process;cellular catabolic process;cellular component biogenesis;cellular component biogenesis at cellular level;cellular component disassembly;cellular component disassembly at cellular level;cellular component organization;cellular component organization at cellular level;cellular component organization or biogenesis;cellular componen…	binding;nucleic acid binding;RNA binding;rRNA binding;structural constituent of ribosome;structural molecule activity	adherens junction;anchoring junction;cell junction;cell part;cell-substrate adherens junction;cell-substrate junction;cytoplasm;cytoplasmic part;cytosol;cytosolic small ribosomal subunit;extracellular membrane-bounded organelle;extracellular organelle;extracellular region part;extracellular vesicular exosome;focal adhesion;intracellular membrane-bounded organelle;intracellular non-membrane-bounde…	Ribosome	3D-structure;Acetylation;Completeproteome;Cytoplasm;Directproteinsequencing;Referenceproteome;Ribonucleoprotein;Ribosomalprotein;RNA-binding;rRNA-binding	3	3	3	21.7	21.7	21.7	17.718	10.196	2	0	0	1	0	0	1	0	0	0
	Histone H2B type 3-B	HIST3H2BB	H2B3B_HUMAN Histone H2B type 3-B OS=Homo sapiens GN=HIST3H2BB PE=1 SV=3	Q8N257	+	GFP enriched	1.60273	-4.80689	22.8948	20.1072	28.3715	23.4337	27.131	27.6175	21.2645	20.5907	21.9063	cellular component assembly;cellular component assembly at cellular level;cellular component organization;cellular component organization at cellular level;cellular component organization or biogenesis;cellular component organization or biogenesis at cellular level;cellular macromolecular complex assembly;cellular macromolecular complex subunit organization;cellular process;chromatin organization…	binding;DNA binding;nucleic acid binding	cell part;chromosomal part;intracellular membrane-bounded organelle;intracellular organelle;intracellular organelle part;intracellular part;macromolecular complex;membrane-bounded organelle;nuclear chromosome part;nuclear nucleosome;nuclear part;nucleoplasm;nucleosome;nucleus;organelle;organelle part;protein-DNA complex	Systemic lupus erythematosus	Acetylation;Chromosome;Completeproteome;Directproteinsequencing;DNA-binding;Glycoprotein;Isopeptidebond;Methylation;Nucleosomecore;Nucleus;Phosphoprotein;Referenceproteome;Ublconjugation	11	1	1	67.5	5.6	5.6	13.908	2.3613	4	0	1	1	0	1	1	0	0	0
	Plastin-2	LCP1	PLSL_HUMAN Plastin-2 OS=Homo sapiens GN=LCP1 PE=1 SV=6	P13796	+	GFP enriched	2.30872	-5.8687	25.2796	26.3722	26.0127	27.5652	27.4278	26.7661	22.1907	19.3701	22.5922	actin cytoskeleton organization;actin filament bundle assembly;actin filament organization;actin filament-based process;anatomical structure morphogenesis;biological regulation;cell activation;cell activation involved in immune response;cell migration;cell motility;cellular component assembly;cellular component assembly at cellular level;cellular component disassembly;cellular component disassemb…	actin binding;actin filament binding;binding;calcium ion binding;cation binding;cytoskeletal protein binding;enzyme binding;GTPase binding;ion binding;metal ion binding;protein binding	actin cytoskeleton;actin filament;actin filament bundle;adherens junction;anchoring junction;cell junction;cell part;cell projection;cell projection membrane;cell projection part;cell-substrate adherens junction;cell-substrate junction;cytoplasm;cytoplasmic part;cytoskeletal part;cytoskeleton;cytosol;extracellular membrane-bounded organelle;extracellular organelle;extracellular region part;extrac…		3D-structure;Acetylation;Actin-binding;Alternativesplicing;Calcium;Celljunction;Cellmembrane;Cellprojection;Chromosomalrearrangement;Completeproteome;Cytoplasm;Cytoskeleton;Directproteinsequencing;Membrane;Metal-binding;Phosphoprotein;Polymorphism;Referenceproteome;Repeat	5	3	3	10.8	8	8	70.288	10.243	7	0	1	0	2	3	1	0	0	0
	Chromobox protein homolog 1	CBX1	CBX1_HUMAN Chromobox protein homolog 1 OS=Homo sapiens GN=CBX1 PE=1 SV=1	P83916	+	GFP enriched	1.4623	-6.27457	22.8438	23.9209	21.885	26.0099	22.8427	26.6699	19.0804	16.0364	21.5818	biological regulation;negative regulation of biological process;negative regulation of biosynthetic process;negative regulation of cellular biosynthetic process;negative regulation of cellular macromolecule biosynthetic process;negative regulation of cellular metabolic process;negative regulation of cellular process;negative regulation of gene expression;negative regulation of macromolecule biosy…	binding;chromatin binding;enzyme binding;protein binding	cell part;centromeric heterochromatin;chromatin;chromocenter;chromosomal part;chromosome, centromeric region;cytoskeletal part;female pronucleus;heterochromatin;intracellular membrane-bounded organelle;intracellular non-membrane-bounded organelle;intracellular organelle;intracellular organelle part;intracellular part;male pronucleus;membrane-bounded organelle;non-membrane-bounded organelle;nuclea…		3D-structure;Completeproteome;Directproteinsequencing;Nucleus;Phosphoprotein;Referenceproteome;Repeat;Ublconjugation	4	3	3	31.4	22.7	22.7	21.418	10.29	3	0	0	1	1	0	1	0	0	0
	Probable ATP-dependent RNA helicase DDX20	DDX20	DDX20_HUMAN Probable ATP-dependent RNA helicase DDX20 OS=Homo sapiens GN=DDX20 PE=1 SV=2	Q9UHI6			1.30012	4.23813	25.9792	27.0616	22.5385	26.2907	24.7112	21.4448	28.5113	29.2636	27.3861	assembly of spliceosomal tri-snRNP;biological regulation;cellular component assembly;cellular component assembly at cellular level;cellular component organization;cellular component organization at cellular level;cellular component organization or biogenesis;cellular component organization or biogenesis at cellular level;cellular macromolecular complex assembly;cellular macromolecular complex sub…	adenyl nucleotide binding;adenyl ribonucleotide binding;ATP binding;ATPase activity;ATPase activity, coupled;ATP-dependent helicase activity;ATP-dependent RNA helicase activity;binding;catalytic activity;DNA binding;helicase activity;hydrolase activity;hydrolase activity, acting on acid anhydrides;hydrolase activity, acting on acid anhydrides, in phosphorus-containing anhydrides;nucleic acid bind…	cell part;cytoplasm;cytoplasmic part;cytoskeleton;cytosol;intracellular membrane-bounded organelle;intracellular non-membrane-bounded organelle;intracellular organelle;intracellular organelle part;intracellular part;macromolecular complex;membrane;membrane-bounded organelle;non-membrane-bounded organelle;nuclear part;nucleolus;nucleoplasm;nucleoplasm part;nucleus;organelle;organelle part;protein …	RNA transport	3D-structure;Alternativesplicing;ATP-binding;Completeproteome;Cytoplasm;DNA-binding;Helicase;Hydrolase;mRNAprocessing;mRNAsplicing;Nucleotide-binding;Nucleus;Phosphoprotein;Polymorphism;Referenceproteome	7	7	7	12.6	12.6	12.6	92.239	33.439	10	0	1	0	0	0	0	3	4	2
	Coiled-coil domain-containing protein 18	CCDC18	CCD18_HUMAN Coiled-coil domain-containing protein 18 OS=Homo sapiens GN=CCDC18 PE=1 SV=1	Q5T9S5			1.25595	4.20967	23.9436	23.6835	25.0884	24.1774	19.5703	23.988	26.0411	27.6202	26.7033					Alternativesplicing;Coiledcoil;Completeproteome;Referenceproteome	4	4	4	2.9	2.9	2.9	168.96	9.5233	4	0	0	0	0	0	0	1	2	1
	Protein SGT1	ECD	SGT1_HUMAN Protein SGT1 OS=Homo sapiens GN=ECD PE=1 SV=1	O95905			1.06688	4.09502	25.2595	23.4823	23.2268	22.061	27.7979	26.7924	28.953	30.1277	29.8556	biological regulation;biosynthetic process;cell proliferation;cellular biosynthetic process;cellular macromolecule biosynthetic process;cellular macromolecule metabolic process;cellular metabolic process;cellular nitrogen compound metabolic process;cellular process;macromolecule biosynthetic process;macromolecule metabolic process;metabolic process;nitrogen compound metabolic process;nucleic acid…	protein binding transcription factor activity;transcription coactivator activity;transcription cofactor activity;transcription factor binding transcription factor activity	cell part;cytoplasm;intracellular organelle part;intracellular part;nuclear part;nucleoplasm;organelle part		Activator;Alternativesplicing;Completeproteome;Cytoplasm;Nucleus;Phosphoprotein;Polymorphism;Referenceproteome;Transcription;Transcriptionregulation	14	14	14	29.5	29.5	29.5	72.757	107.03	28	0	0	0	0	1	0	6	16	5
	Inhibitor of Bruton tyrosine kinase	IBTK	IBTK_HUMAN Inhibitor of Bruton tyrosine kinase OS=Homo sapiens GN=IBTK PE=1 SV=3	Q9P2D0			1.49878	4.05142	23.6467	20.5538	20.2943	23.6647	24.4152	20.4128	26.6538	27.3558	26.6373	biological regulation;calcium ion homeostasis;calcium ion transport;calcium ion transport into cytosol;cation homeostasis;cation transport;cellular calcium ion homeostasis;cellular cation homeostasis;cellular chemical homeostasis;cellular divalent inorganic cation homeostasis;cellular homeostasis;cellular ion homeostasis;cellular metal ion homeostasis;cellular process;chemical homeostasis;cytosol…	binding;enzyme binding;enzyme inhibitor activity;enzyme regulator activity;kinase binding;kinase inhibitor activity;kinase regulator activity;protein binding;protein kinase binding;protein kinase inhibitor activity;protein kinase regulator activity;protein tyrosine kinase inhibitor activity	cell part;cytoplasm;intracellular organelle part;intracellular part;membrane;nuclear part;nucleoplasm;organelle part		Alternativesplicing;ANKrepeat;Completeproteome;Cytoplasm;Membrane;Nucleus;Phosphoprotein;Polymorphism;Referenceproteome;Repeat	7	7	7	4.4	4.4	4.4	150.53	42.415	19	0	0	0	0	1	0	7	7	4
	HAUS augmin-like complex subunit 8	HAUS8	HAUS8_HUMAN HAUS augmin-like complex subunit 8 OS=Homo sapiens GN=HAUS8 PE=1 SV=3	Q9BT25			1.88446	3.76544	21.4331	20.3305	22.8375	21.0275	19.9145	21.7089	24.9682	25.6922	23.2869	cell cycle phase;cell cycle process;cell division;cellular component assembly;cellular component assembly at cellular level;cellular component organization;cellular component organization at cellular level;cellular component organization or biogenesis;cellular component organization or biogenesis at cellular level;cellular process;centrosome organization;cytoskeleton organization;microtubule cyto…		cell part;centrosome;cytoplasm;cytoplasmic part;cytoskeletal part;HAUS complex;intracellular non-membrane-bounded organelle;intracellular organelle;intracellular organelle part;intracellular part;macromolecular complex;microtubule;microtubule associated complex;microtubule organizing center;non-membrane-bounded organelle;organelle;organelle part;protein complex;spindle pole		Acetylation;Alternativesplicing;Cellcycle;Celldivision;Coiledcoil;Completeproteome;Cytoplasm;Cytoskeleton;Microtubule;Mitosis;Phosphoprotein;Polymorphism;Referenceproteome	3	3	3	16.3	16.3	16.3	44.857	18.76	2	0	0	0	0	0	0	1	1	0
	Calmodulin-regulated spectrin-associated protein 1	CAMSAP1	CAMP1_HUMAN Calmodulin-regulated spectrin-associated protein 1 OS=Homo sapiens GN=CAMSAP1 PE=1 SV=2	Q5T5Y3			1.43541	3.75324	22.7119	21.6775	23.0125	21.5675	25.096	25.2685	27.421	27.8574	27.9132	biological regulation;cell projection organization;cellular component organization;cellular component organization at cellular level;cellular component organization or biogenesis;cellular component organization or biogenesis at cellular level;cellular process;cytoskeleton organization;neuron projection development;organelle organization;regulation of anatomical structure morphogenesis;regulation …	binding;calmodulin binding;cytoskeletal protein binding;microtubule binding;protein binding;spectrin binding;tubulin binding	cell part;cytoplasm;cytoskeletal part;intracellular organelle part;intracellular part;macromolecular complex;microtubule;organelle part;protein complex		Alternativesplicing;Completeproteome;Cytoplasm;Cytoskeleton;Microtubule;Phosphoprotein;Polymorphism;Referenceproteome	4	4	4	3.9	3.9	3.9	177.97	7.6551	2	0	0	0	0	0	0	1	1	0
	DNA replication licensing factor MCM5	MCM5	MCM5_HUMAN DNA replication licensing factor MCM5 OS=Homo sapiens GN=MCM5 PE=1 SV=5	P33992			1.8401	3.74054	26.9028	26.9986	27.7798	23.1655	20.345	22.7477	25.851	26.1873	25.4415	biosynthetic process;cell cycle;cell cycle process;cellular biosynthetic process;cellular macromolecule biosynthetic process;cellular macromolecule metabolic process;cellular metabolic process;cellular nitrogen compound metabolic process;cellular process;DNA metabolic process;DNA replication;DNA strand elongation;DNA strand elongation involved in DNA replication;DNA-dependent DNA replication init…	adenyl nucleotide binding;adenyl ribonucleotide binding;ATP binding;binding;catalytic activity;chromatin binding;DNA binding;DNA helicase activity;DNA replication origin binding;helicase activity;hydrolase activity;hydrolase activity, acting on acid anhydrides;hydrolase activity, acting on acid anhydrides, in phosphorus-containing anhydrides;nucleic acid binding;nucleoside-triphosphatase activity…	cell part;chromosomal part;intracellular membrane-bounded organelle;intracellular organelle;intracellular organelle part;intracellular part;macromolecular complex;MCM complex;membrane;membrane-bounded organelle;nuclear chromosome part;nuclear part;nucleoplasm;nucleoplasm part;nucleus;organelle;organelle part;protein complex	Cell cycle;Cell cycle - yeast;DNA replication;Meiosis - yeast	Acetylation;ATP-binding;Cellcycle;Completeproteome;DNA-binding;DNAreplication;Helicase;Hydrolase;Nucleotide-binding;Nucleus;Polymorphism;Referenceproteome	3	3	3	4.4	4.4	4.4	82.285	5.0302	1	0	1	0	0	0	0	0	0	0
	Dystonin	DST	DYST_HUMAN Dystonin OS=Homo sapiens GN=DST PE=1 SV=4	Q03001			2.07335	3.67611	29.2055	27.7796	27.167	28.7863	30.037	28.893	33.2401	33.8367	31.6678	biological adhesion;biological regulation;cell adhesion;cell cycle arrest;cell cycle process;cell junction assembly;cell junction organization;cell motility;cell surface receptor linked signaling pathway;cell-substrate junction assembly;cellular component assembly;cellular component assembly at cellular level;cellular component movement;cellular component organization;cellular component organizat…	binding;calcium ion binding;cation binding;cytoskeletal protein binding;identical protein binding;integrin binding;ion binding;metal ion binding;microtubule binding;microtubule plus-end binding;protein binding;protein complex binding;protein C-terminus binding;protein dimerization activity;protein homodimerization activity;receptor binding;tubulin binding	actin cytoskeleton;adherens junction;anchoring junction;axon;basal plasma membrane;basement membrane;cell cortex;cell junction;cell leading edge;cell part;cell projection;cell-substrate adherens junction;cell-substrate junction;contractile fiber part;cytoplasm;cytoplasmic membrane-bounded vesicle;cytoplasmic part;cytoplasmic vesicle;cytoskeletal part;cytoskeleton;cytosol;endoplasmic reticulum mem…		3D-structure;Actin-binding;Alternativepromoterusage;Alternativesplicing;Calcium;Celladhesion;Celljunction;Cellmembrane;Cellprojection;Coiledcoil;Completeproteome;Cytoplasm;Cytoskeleton;Endoplasmicreticulum;Epidermolysisbullosa;Intermediatefilament;Isopeptidebond;Lipoprotein;Membrane;Metal-binding;Microtubule;Muscleprotein;Neuropathy;Nucleus;Palmitate;Phosphoprotein;Polymorphism;Referenceproteome;…	77	77	73	12.8	12.8	12.2	860.65	323.31	136	1	0	0	0	2	0	49	66	18
	Glomulin	GLMN	GLMN_HUMAN Glomulin OS=Homo sapiens GN=GLMN PE=1 SV=2	Q92990			1.07834	3.61994	26.287	25.6211	22.4383	20.5679	25.7787	24.3501	27.2282	27.6327	26.6957	anatomical structure formation involved in morphogenesis;biological regulation;cell differentiation;cellular developmental process;cellular process;developmental process;muscle cell differentiation;negative regulation of biological process;negative regulation of cell activation;negative regulation of cell proliferation;negative regulation of cellular metabolic process;negative regulation of cellu…	binding;enzyme binding;enzyme inhibitor activity;enzyme regulator activity;growth factor receptor binding;hepatocyte growth factor receptor binding;ligase inhibitor activity;ligase regulator activity;protein binding;receptor binding;ubiquitin protein ligase binding;ubiquitin-protein ligase inhibitor activity;ubiquitin-protein ligase regulator activity	cell part;Cul2-RING ubiquitin ligase complex;Cul3-RING ubiquitin ligase complex;CUL4 RING ubiquitin ligase complex;Cul4A-RING ubiquitin ligase complex;cullin-RING ubiquitin ligase complex;intracellular;intracellular part;macromolecular complex;protein complex;ubiquitin ligase complex		3D-structure;Acetylation;Alternativesplicing;Coiledcoil;Completeproteome;Diseasemutation;Phosphoprotein;Polymorphism;Referenceproteome	4	4	4	6.1	6.1	6.1	68.207	29.609	8	0	0	0	0	0	0	2	3	3
	Wiskott-Aldrich syndrome protein family member 2	WASF2	WASF2_HUMAN Wiskott-Aldrich syndrome protein family member 2 OS=Homo sapiens GN=WASF2 PE=1 SV=3	Q9Y6W5			1.10178	3.56897	23.412	24.7728	22.9139	20.9726	26.1051	24.5402	27.2465	27.6478	27.4305	actin cytoskeleton organization;actin filament organization;actin filament polymerization;actin filament-based movement;actin filament-based process;actin polymerization or depolymerization;ameboidal cell migration;anatomical structure development;anatomical structure formation involved in morphogenesis;anatomical structure morphogenesis;angiogenesis;biological regulation;cAMP-mediated signaling;…	actin binding;binding;cytoskeletal protein binding;protein binding;protein complex binding	actin cytoskeleton;cell junction;cell part;cell projection;cell-cell junction;cytoplasm;cytoplasmic part;cytoskeleton;cytosol;early endosome;endosome;extracellular membrane-bounded organelle;extracellular organelle;extracellular region part;extracellular vesicular exosome;intracellular;intracellular membrane-bounded organelle;intracellular non-membrane-bounded organelle;intracellular organelle;in…	Adherens junction;Bacterial invasion of epithelial cells;Fc gamma R-mediated phagocytosis;Regulation of actin cytoskeleton;Shigellosis	3D-structure;Actin-binding;Alternativesplicing;Cellprojection;Coiledcoil;Completeproteome;Cytoplasm;Cytoskeleton;Host-virusinteraction;Phosphoprotein;Polymorphism;Referenceproteome	4	4	4	10.8	10.8	10.8	54.283	28.853	9	0	0	0	0	0	0	4	4	1
	Insulin-like growth factor 2 mRNA-binding protein 3	IGF2BP3	IF2B3_HUMAN Insulin-like growth factor 2 mRNA-binding protein 3 OS=Homo sapiens GN=IGF2BP3 PE=1 SV=2	O00425			1.33055	3.53615	23.4887	25.877	23.098	21.7824	25.8494	24.9108	27.9904	27.8029	27.3576	anatomical structure morphogenesis;biological regulation;biosynthetic process;cellular biosynthetic process;cellular macromolecule biosynthetic process;cellular macromolecule metabolic process;cellular metabolic process;cellular process;cellular protein metabolic process;developmental process;establishment of localization;establishment of RNA localization;gene expression;macromolecule biosyntheti…	binding;mRNA 3'-UTR binding;mRNA 5'-UTR binding;mRNA binding;nucleic acid binding;nucleotide binding;RNA binding;translation regulator activity	cell part;cytoplasm;cytoplasmic part;cytosol;intracellular membrane-bounded organelle;intracellular organelle;intracellular part;membrane-bounded organelle;nucleus;organelle		3D-structure;Alternativesplicing;Completeproteome;Cytoplasm;mRNAtransport;Nucleus;Phosphoprotein;Referenceproteome;Repeat;RNA-binding;Translationregulation;Transport	4	3	3	10.4	8.1	8.1	63.704	10.053	8	0	1	0	0	1	0	2	2	2
	Nucleolar protein 8	NOL8	NOL8_HUMAN Nucleolar protein 8 OS=Homo sapiens GN=NOL8 PE=1 SV=1	Q76FK4			2.38972	3.50434	23.5956	21.9604	22.7851	21.0134	22.2365	22.7618	25.3478	25.1122	26.0647	biological regulation;biosynthetic process;cellular biosynthetic process;cellular macromolecule biosynthetic process;cellular macromolecule metabolic process;cellular metabolic process;cellular nitrogen compound metabolic process;cellular process;DNA metabolic process;DNA replication;macromolecule biosynthetic process;macromolecule metabolic process;metabolic process;ncRNA metabolic process;ncRNA…	binding;nucleotide binding	cell part;cytoplasm;intracellular membrane-bounded organelle;intracellular non-membrane-bounded organelle;intracellular organelle;intracellular organelle part;intracellular part;membrane-bounded organelle;non-membrane-bounded organelle;nuclear part;nucleolus;nucleus;organelle;organelle part		Alternativesplicing;Coiledcoil;Completeproteome;Directproteinsequencing;Nucleus;Phosphoprotein;Polymorphism;Referenceproteome;RNA-binding;rRNAprocessing	5	5	5	4.5	4.5	4.5	131.61	11.843	1	0	0	0	0	0	0	0	0	1
	Protein CIP2A	KIAA1524	CIP2A_HUMAN Protein CIP2A OS=Homo sapiens GN=KIAA1524 PE=1 SV=2	Q8TCG1			1.43677	3.4589	22.7244	19.8819	21.842	21.0345	24.1375	22.1199	26.0191	26.9505	24.699	biological regulation;gamete generation;male gamete generation;multicellular organismal process;multicellular organismal reproductive process;positive regulation of biological process;positive regulation of cell proliferation;positive regulation of cellular process;positive regulation of neural precursor cell proliferation;regulation of biological process;regulation of cell proliferation;regulati…		cell part;cytoplasm;integral to membrane;intracellular part;intrinsic to membrane;membrane;membrane part;plasma membrane		Acetylation;Alternativesplicing;Coiledcoil;Completeproteome;Cytoplasm;Membrane;Phosphoprotein;Polymorphism;Referenceproteome;Transmembrane;Transmembranehelix	5	5	5	8.1	8.1	8.1	102.18	15.749	6	0	0	0	0	0	0	3	2	1
	Trinucleotide repeat-containing gene 6A protein	TNRC6A	TNR6A_HUMAN Trinucleotide repeat-containing gene 6A protein OS=Homo sapiens GN=TNRC6A PE=1 SV=2	Q8NDV7			2.48519	3.3463	22.6685	26.2607	21.9619	24.374	23.423	24.8873	26.9538	27.9814	27.7879	biological regulation;cell communication;cell surface receptor linked signaling pathway;cellular process;cellular response to chemical stimulus;cellular response to external stimulus;cellular response to extracellular stimulus;cellular response to fibroblast growth factor stimulus;cellular response to growth factor stimulus;cellular response to nutrient levels;cellular response to organic substan…	binding;nucleotide binding	cell part;cytoplasmic mRNA processing body;cytoplasmic part;cytosol;intracellular non-membrane-bounded organelle;intracellular organelle;intracellular organelle part;intracellular part;macromolecular complex;micro-ribonucleoprotein complex;non-membrane-bounded organelle;nuclear part;nucleoplasm;organelle;organelle part;ribonucleoprotein complex;RNA granule		Alternativesplicing;Coiledcoil;Completeproteome;Cytoplasm;Phosphoprotein;Polymorphism;Referenceproteome;RNA-binding;RNA-mediatedgenesilencing;Translationregulation	5	5	5	2.4	2.4	2.4	210.29	12.086	4	0	0	0	0	0	0	0	3	1
	Striatin-4	STRN4	STRN4_HUMAN Striatin-4 OS=Homo sapiens GN=STRN4 PE=1 SV=2	Q9NRL3			2.11183	3.32448	22.4632	24.2435	23.9308	24.5237	23.0213	25.2782	27.4483	27.7881	27.5602		armadillo repeat domain binding;binding;calmodulin binding;enzyme binding;phosphatase binding;protein binding;protein complex binding;protein domain specific binding;protein phosphatase 2A binding;protein phosphatase binding	cell part;cell projection;cell projection part;cytoplasm;dendritic spine;intracellular part;macromolecular complex;membrane;neuron projection;neuron spine;protein complex		Alternativesplicing;Calmodulin-binding;Cellprojection;Coiledcoil;Completeproteome;Cytoplasm;Membrane;Phosphoprotein;Polymorphism;Referenceproteome;Repeat;WDrepeat	5	4	4	8.8	7.8	7.8	80.595	10.391	3	0	0	0	0	0	0	0	1	2
	Protein LTV1 homolog	LTV1	LTV1_HUMAN Protein LTV1 homolog OS=Homo sapiens GN=LTV1 PE=1 SV=1	Q96GA3			2.66499	3.29413	27.6005	27.2957	24.9045	26.7317	27.1205	27.3643	30.7959	30.7991	29.5039			cell part;cytoplasm;intracellular organelle part;intracellular part;nuclear part;nucleoplasm;organelle part		Coiledcoil;Completeproteome;Phosphoprotein;Referenceproteome	15	15	15	35.6	35.6	35.6	54.854	127.99	23	1	0	0	0	0	0	10	9	3
	ADP-ribosylation factor 5	ARF5	ARF5_HUMAN ADP-ribosylation factor 5 OS=Homo sapiens GN=ARF5 PE=1 SV=2	P84085			1.13178	3.25172	25.7078	23.5013	28.0068	24.9477	21.0465	22.1106	24.6023	26.4254	26.8323	biological regulation;cellular process;cellular response to stimulus;establishment of localization;establishment of protein localization;intracellular signal transduction;metabolic process;protein transport;regulation of biological process;regulation of cellular process;response to stimulus;signal transduction;small GTPase mediated signal transduction;transport;vesicle-mediated transport	binding;catalytic activity;GTP binding;GTPase activity;guanyl nucleotide binding;guanyl ribonucleotide binding;hydrolase activity;hydrolase activity, acting on acid anhydrides;hydrolase activity, acting on acid anhydrides, in phosphorus-containing anhydrides;nucleoside-triphosphatase activity;nucleotide binding;purine nucleotide binding;purine ribonucleoside triphosphate binding;purine ribonucleo…	cell part;cytoplasmic part;extracellular membrane-bounded organelle;extracellular organelle;extracellular region part;extracellular vesicular exosome;Golgi apparatus;intracellular membrane-bounded organelle;intracellular organelle;intracellular part;membrane;membrane-bounded organelle;membrane-bounded vesicle;organelle;perinuclear region of cytoplasm;plasma membrane;vesicle		3D-structure;Completeproteome;Cytoplasm;ER-Golgitransport;Golgiapparatus;GTP-binding;Lipoprotein;Myristate;Nucleotide-binding;Proteintransport;Referenceproteome;Transport	5	2	2	33.3	15.6	15.6	20.529	10.665	2	0	0	1	0	0	0	1	0	0
	ELKS/Rab6-interacting/CAST family member 1	ERC1	RB6I2_HUMAN ELKS/Rab6-interacting/CAST family member 1 OS=Homo sapiens GN=ERC1 PE=1 SV=1	Q8IUD2			1.99533	3.20318	25.9102	26.1509	26.7856	25.339	27.4093	27.4491	29.8918	30.0126	29.9025	biological regulation;cellular macromolecule metabolic process;cellular metabolic process;cellular process;cellular protein metabolic process;developmental process;endosome transport;establishment of localization;establishment of localization in cell;establishment of protein localization;I-kappaB phosphorylation;intracellular transport;macromolecule metabolic process;macromolecule modification;me…	binding;enzyme binding;GTPase binding;leucine zipper domain binding;LRR domain binding;PDZ domain binding;protein binding;protein domain specific binding;Rab GTPase binding;Ras GTPase binding;small GTPase binding	cell part;cytoplasm;cytoplasmic part;cytosolic part;Golgi apparatus part;Golgi membrane;IkappaB kinase complex;intracellular organelle part;intracellular part;macromolecular complex;membrane;organelle membrane;organelle part;presynaptic active zone;presynaptic membrane;protein complex;synapse;synapse part;synaptic membrane		Acetylation;Alternativesplicing;Chromosomalrearrangement;Coiledcoil;Completeproteome;Cytoplasm;Directproteinsequencing;Golgiapparatus;Membrane;Phosphoprotein;Polymorphism;Proteintransport;Referenceproteome;Transport	14	14	10	15	15	11.5	128.08	87.171	19	0	0	0	0	0	0	6	5	8
	Pleckstrin homology-like domain family B member 2	PHLDB2	PHLB2_HUMAN Pleckstrin homology-like domain family B member 2 OS=Homo sapiens GN=PHLDB2 PE=1 SV=2	Q86SQ0			2.80731	3.16955	26.0429	24.2489	23.8141	24.846	24.8233	23.9028	27.3005	27.562	28.2183			cell part;cytoplasm;cytoskeleton;intermediate filament cytoskeleton;intracellular non-membrane-bounded organelle;intracellular organelle;intracellular part;membrane;non-membrane-bounded organelle;organelle;plasma membrane		Alternativesplicing;Coiledcoil;Completeproteome;Cytoplasm;Membrane;Phosphoprotein;Polymorphism;Referenceproteome	8	8	8	6.9	6.9	6.9	142.16	21.434	7	0	0	0	0	0	0	2	2	3
	Ankyrin repeat domain-containing protein 26	ANKRD26	ANR26_HUMAN Ankyrin repeat domain-containing protein 26 OS=Homo sapiens GN=ANKRD26 PE=1 SV=3	Q9UPS8			1.66176	3.16612	22.9906	20.6249	22.0459	22.4323	22.8631	24.2924	25.041	26.9845	27.0607	biological regulation;carbohydrate homeostasis;chemical homeostasis;glucose homeostasis;homeostatic process;negative regulation of biological process;negative regulation of cell communication;negative regulation of cell differentiation;negative regulation of cellular process;negative regulation of developmental process;negative regulation of ERK1 and ERK2 cascade;negative regulation of fat cell d…		actin filament;cell part;centrosome;cytoplasmic part;cytoskeletal part;intracellular non-membrane-bounded organelle;intracellular organelle;intracellular organelle part;intracellular part;macromolecular complex;microtubule organizing center;non-membrane-bounded organelle;organelle;organelle part;protein complex		Alternativesplicing;ANKrepeat;Coiledcoil;Completeproteome;Phosphoprotein;Polymorphism;Referenceproteome;Repeat	4	4	4	2.6	2.6	2.6	196.32	8.5895	3	0	0	0	0	0	0	0	2	1
	G patch domain-containing protein 1	GPATCH1	GPTC1_HUMAN G patch domain-containing protein 1 OS=Homo sapiens GN=GPATCH1 PE=1 SV=1	Q9BRR8			2.17783	3.0554	26.8358	25.6468	26.3059	28.143	29.6467	29.7289	31.6671	32.6249	32.3927	cellular macromolecule metabolic process;cellular metabolic process;cellular nitrogen compound metabolic process;cellular process;macromolecule metabolic process;metabolic process;mRNA metabolic process;mRNA processing;nitrogen compound metabolic process;nuclear mRNA splicing, via spliceosome;nucleic acid metabolic process;nucleobase-containing compound metabolic process;primary metabolic process…	binding;nucleic acid binding	catalytic step 2 spliceosome;cell part;intracellular organelle part;intracellular part;macromolecular complex;nuclear part;organelle part;ribonucleoprotein complex;spliceosomal complex		Acetylation;Completeproteome;Phosphoprotein;Polymorphism;Referenceproteome	30	30	30	37.8	37.8	37.8	103.34	191.04	79	0	0	0	1	2	2	15	26	33
	Alstrom syndrome protein 1	ALMS1	ALMS1_HUMAN Alstrom syndrome protein 1 OS=Homo sapiens GN=ALMS1 PE=1 SV=3	Q8TCU4			2.77277	3.02267	33.6325	27.0534	31.7321	29.7677	30.4467	29.8573	33.3772	33.3996	32.3629	biological regulation;cell cycle;cell cycle process;cellular component organization;cellular component organization at cellular level;cellular component organization or biogenesis;cellular component organization or biogenesis at cellular level;cellular process;endosome transport;establishment of localization;establishment of localization in cell;G2/M transition of mitotic cell cycle;intracellular…		cell part;cell projection;centrosome;cilium;cytoplasm;cytoplasmic part;cytoskeletal part;cytosol;intracellular membrane-bounded organelle;intracellular non-membrane-bounded organelle;intracellular organelle;intracellular organelle part;intracellular part;membrane-bounded organelle;microtubule organizing center;non-membrane-bounded organelle;nuclear part;nucleoplasm;nucleus;organelle;organelle par…		Alternativesplicing;Cellprojection;Ciliopathy;Cilium;Completeproteome;Cone-roddystrophy;Cytoplasm;Cytoskeleton;Deafness;Diabetesmellitus;Obesity;Phosphoprotein;Polymorphism;Referenceproteome;Repeat	75	75	75	28.2	28.2	28.2	460.96	323.31	129	0	0	0	0	0	0	57	45	27
	Zinc finger and BTB domain-containing protein 9	ZBTB9	ZBTB9_HUMAN Zinc finger and BTB domain-containing protein 9 OS=Homo sapiens GN=ZBTB9 PE=1 SV=1	Q96C00			2.1651	3.02069	22.7341	19.6067	22.3791	24.6745	25.949	26.1129	28.2492	28.2019	29.3474	biological regulation;biosynthetic process;cellular biosynthetic process;cellular macromolecule biosynthetic process;cellular macromolecule metabolic process;cellular metabolic process;cellular nitrogen compound metabolic process;cellular process;macromolecule biosynthetic process;macromolecule metabolic process;metabolic process;nitrogen compound metabolic process;nucleic acid metabolic process;…	binding;cation binding;DNA binding;ion binding;metal ion binding;nucleic acid binding	cell part;intracellular membrane-bounded organelle;intracellular organelle;intracellular part;membrane-bounded organelle;nucleus;organelle		Completeproteome;DNA-binding;Metal-binding;Nucleus;Polymorphism;Referenceproteome;Repeat;Transcription;Transcriptionregulation;Zinc;Zinc-finger	5	5	5	12.7	12.7	12.7	50.602	18.017	10	0	0	0	0	0	0	2	3	5
	Bystin	BYSL	BYST_HUMAN Bystin OS=Homo sapiens GN=BYSL PE=1 SV=3	Q13895			2.23161	3.01225	27.0777	26.0806	27.1656	26.815	25.2893	25.1428	28.9965	28.8679	28.4195	biological adhesion;cell adhesion;cell differentiation;cell proliferation;cellular developmental process;cellular macromolecule metabolic process;cellular metabolic process;cellular nitrogen compound metabolic process;cellular process;developmental process;female pregnancy;macromolecule metabolic process;maturation of SSU-rRNA;maturation of SSU-rRNA from tricistronic rRNA transcript (SSU-rRNA, 5.…		apical part of cell;cell part;cytoplasm;intracellular membrane-bounded organelle;intracellular non-membrane-bounded organelle;intracellular organelle;intracellular organelle part;intracellular part;membrane;membrane-bounded organelle;non-membrane-bounded organelle;nuclear part;nucleolus;nucleus;organelle;organelle part		Completeproteome;Cytoplasm;Nucleus;Phosphoprotein;Polymorphism;Referenceproteome;Ribosomebiogenesis	9	9	9	25.9	25.9	25.9	49.601	24.611	14	0	0	0	0	0	0	5	7	2
	PAS domain-containing serine/threonine-protein kinase	PASK	PASK_HUMAN PAS domain-containing serine/threonine-protein kinase OS=Homo sapiens GN=PASK PE=1 SV=3	Q96RG2			2.1304	2.99315	25.7509	25.1421	22.3294	25.0743	26.4715	26.1527	28.813	29.6587	28.2063	biological regulation;cellular macromolecule metabolic process;cellular metabolic process;cellular process;cellular protein metabolic process;macromolecule metabolic process;macromolecule modification;metabolic process;negative regulation of biological process;negative regulation of biosynthetic process;negative regulation of carbohydrate metabolic process;negative regulation of cellular biosynth…	adenyl nucleotide binding;adenyl ribonucleotide binding;ATP binding;binding;catalytic activity;kinase activity;lipid binding;molecular transducer activity;nucleotide binding;phosphatidylinositol binding;phospholipid binding;phosphotransferase activity, alcohol group as acceptor;protein kinase activity;protein serine/threonine kinase activity;purine nucleotide binding;purine ribonucleoside triphos…	cell part;cytoplasm;cytoplasmic part;Golgi apparatus;intracellular membrane-bounded organelle;intracellular organelle;intracellular part;membrane-bounded organelle;nucleus;organelle		3D-structure;Acetylation;Alternativesplicing;ATP-binding;Completeproteome;Cytoplasm;Kinase;Lipid-binding;Nucleotide-binding;Nucleus;Phosphoprotein;Polymorphism;Referenceproteome;Repeat;Serine/threonine-proteinkinase;Transferase	13	13	13	15.5	15.5	15.5	142.93	115.46	13	0	0	0	0	0	0	5	7	1
	Survival motor neuron protein	SMN1	SMN_HUMAN Survival motor neuron protein OS=Homo sapiens GN=SMN1 PE=1 SV=1	Q16637			0.915004	2.98023	27.9244	26.1176	26.9553	24.6044	21.0624	26.0819	26.5602	26.6168	27.5124	anatomical structure development;cellular component assembly;cellular component assembly at cellular level;cellular component organization;cellular component organization at cellular level;cellular component organization or biogenesis;cellular component organization or biogenesis at cellular level;cellular macromolecular complex assembly;cellular macromolecular complex subunit organization;cellul…	binding;identical protein binding;nucleic acid binding;protein binding;RNA binding	Cajal body;cell part;contractile fiber part;cytoplasm;cytoplasmic part;cytosol;intracellular membrane-bounded organelle;intracellular organelle;intracellular organelle part;intracellular part;macromolecular complex;membrane-bounded organelle;nuclear body;nuclear part;nucleoplasm;nucleoplasm part;nucleus;organelle;organelle part;protein complex;ribonucleoprotein complex;SMN complex;SMN-Sm protein …	RNA transport	3D-structure;Acetylation;Alternativesplicing;Completeproteome;Cytoplasm;Diseasemutation;mRNAprocessing;mRNAsplicing;Neurodegeneration;Neurogenesis;Nucleus;Phosphoprotein;Referenceproteome;RNA-binding	3	3	3	16.7	16.7	16.7	31.848	9.8101	4	0	1	1	1	0	0	0	0	1
	Lysine-rich nucleolar protein 1	KNOP1	CP088_HUMAN Protein C16orf88 OS=Homo sapiens GN=C16orf88 PE=1 SV=1	Q1ED39			2.94273	2.95181	27.102	25.4152	23.3737	26.1657	25.3326	26.3043	28.8984	28.5614	29.1983			cell part;intracellular non-membrane-bounded organelle;intracellular organelle;intracellular organelle part;intracellular part;non-membrane-bounded organelle;nuclear part;nucleolus;organelle;organelle part		Completeproteome;Nucleus;Phosphoprotein;Polymorphism;Referenceproteome	6	6	6	18.6	18.6	18.6	51.588	38.826	9	0	0	0	0	0	0	5	1	3
	Disks large homolog 5	DLG5	DLG5_HUMAN Disks large homolog 5 OS=Homo sapiens GN=DLG5 PE=1 SV=4	Q8TDM6			1.1194	2.93356	23.0918	25.1442	27.5679	22.989	25.5283	26.9458	27.5613	28.9253	27.7772	anatomical structure development;anatomical structure morphogenesis;apical protein localization;asymmetric protein localization;biological adhesion;biological regulation;branching morphogenesis of a tube;cell adhesion;cell differentiation;cell junction assembly;cell junction organization;cell-cell adhesion;cell-cell junction assembly;cell-cell junction organization;cellular component assembly;cel…	beta-catenin binding;binding;cytoskeletal protein binding;protein binding;protein complex scaffold;receptor signaling complex scaffold activity;structural molecule activity	adherens junction;anchoring junction;cell junction;cell part;cell-cell adherens junction;cell-cell junction;cytoplasm;intracellular part;membrane;plasma membrane		3D-structure;Alternativesplicing;Celljunction;Cellmembrane;Coiledcoil;Completeproteome;Membrane;Phosphoprotein;Polymorphism;Referenceproteome;Repeat;SH3domain	12	12	12	7.5	7.5	7.5	213.87	40.312	14	0	0	0	0	0	0	3	9	2
	Kinesin-like protein KIF14	KIF14	KIF14_HUMAN Kinesin-like protein KIF14 OS=Homo sapiens GN=KIF14 PE=1 SV=1	Q15058			2.34072	2.92106	21.8583	20.2672	21.332	24.8908	24.5826	24.0013	26.5473	27.9514	27.7391	activation of protein kinase activity;anatomical structure arrangement;anatomical structure development;anatomical structure morphogenesis;biological adhesion;biological regulation;catabolic process;cell adhesion;cell cycle process;cell morphogenesis;cell morphogenesis involved in differentiation;cell proliferation;cell proliferation in forebrain;cell-substrate adhesion;cellular catabolic process…	adenyl nucleotide binding;adenyl ribonucleotide binding;ATP binding;ATPase activity;binding;catalytic activity;cytoskeletal protein binding;enzyme binding;hydrolase activity;hydrolase activity, acting on acid anhydrides;hydrolase activity, acting on acid anhydrides, in phosphorus-containing anhydrides;kinase binding;microtubule binding;microtubule motor activity;motor activity;nucleoside-triphosp…	cell part;cytoplasmic part;cytoskeletal part;cytosol;intracellular membrane-bounded organelle;intracellular organelle;intracellular organelle part;intracellular part;kinesin complex;macromolecular complex;membrane;membrane-bounded organelle;microtubule;microtubule associated complex;midbody;nucleus;organelle;organelle part;protein complex;spindle midzone		ATP-binding;Ciliopathy;Coiledcoil;Completeproteome;Cytoplasm;Cytoskeleton;Isopeptidebond;Microtubule;Motorprotein;Nucleotide-binding;Nucleus;Phosphoprotein;Polymorphism;Referenceproteome;Ublconjugation	6	6	6	3.7	3.7	3.7	186.49	30.333	11	0	0	0	0	0	0	4	4	3
	Anaphase-promoting complex subunit 4	ANAPC4	APC4_HUMAN Anaphase-promoting complex subunit 4 OS=Homo sapiens GN=ANAPC4 PE=1 SV=2	Q9UJX5			0.781365	2.89187	24.0588	21.5241	22.614	22.3812	23.4886	21.9283	27.6935	26.5013	22.2789	anaphase-promoting complex-dependent proteasomal ubiquitin-dependent protein catabolic process;biological regulation;catabolic process;cell cycle;cell cycle checkpoint;cell cycle phase;cell cycle process;cell division;cellular catabolic process;cellular component organization;cellular component organization at cellular level;cellular component organization or biogenesis;cellular component organiz…	acid-amino acid ligase activity;binding;catalytic activity;enzyme binding;ligase activity;ligase activity, forming carbon-nitrogen bonds;phosphatase binding;protein binding;protein phosphatase binding;small conjugating protein ligase activity;ubiquitin-protein ligase activity	anaphase-promoting complex;cell part;cullin-RING ubiquitin ligase complex;cytoplasmic part;cytosol;intracellular membrane-bounded organelle;intracellular organelle;intracellular organelle part;intracellular part;macromolecular complex;membrane-bounded organelle;nuclear part;nuclear ubiquitin ligase complex;nucleoplasm;nucleus;organelle;organelle part;protein complex;ubiquitin ligase complex	Cell cycle;Cell cycle - yeast;Meiosis - yeast;Oocyte meiosis;Progesterone-mediated oocyte maturation;Ubiquitin mediated proteolysis	Alternativesplicing;Cellcycle;Celldivision;Completeproteome;Mitosis;Phosphoprotein;Polymorphism;Referenceproteome;Ublconjugationpathway	4	4	4	7.1	7.1	7.1	92.115	26.38	6	0	0	0	0	0	0	3	3	0
	Histone deacetylase 1;Histone deacetylase 2	HDAC1;HDAC2	HDAC1_HUMAN Histone deacetylase 1 OS=Homo sapiens GN=HDAC1 PE=1 SV=1;HDAC2_HUMAN Histone deacetylase 2 OS=Homo sapiens GN=HDAC2 PE=1 SV=2	Q13547;Q92769			1.15546	2.88433	27.0635	27.2551	22.8908	25.2469	21.8004	21.9081	25.6633	26.485	25.46	anatomical structure development;anatomical structure formation involved in morphogenesis;anatomical structure morphogenesis;ATP-dependent chromatin remodeling;biological regulation;biosynthetic process;blood coagulation;cardiac cell development;cardiac muscle cell development;cell cycle;cell development;cell differentiation;cell projection organization;cell surface receptor linked signaling path…	activating transcription factor binding;binding;catalytic activity;chromatin binding;chromatin DNA binding;core promoter binding;deacetylase activity;DNA binding;enzyme binding;histone deacetylase activity;histone deacetylase activity (H3-K14 specific);histone deacetylase activity (H3-K9 specific);histone deacetylase binding;hydrolase activity;hydrolase activity, acting on carbon-nitrogen (but no…	cell part;chromatin;chromatin remodeling complex;chromosomal part;cytoplasm;cytoplasmic part;cytosol;ESC/E(Z) complex;heterochromatin;histone deacetylase complex;histone methyltransferase complex;intracellular membrane-bounded organelle;intracellular organelle;intracellular organelle part;intracellular part;macromolecular complex;membrane-bounded organelle;methyltransferase complex;nuclear chroma…	Cell cycle;Chronic myeloid leukemia;Huntington's disease;Notch signaling pathway;Pathways in cancer	3D-structure;Acetylation;Alternativesplicing;Biologicalrhythms;Chromatinregulator;Completeproteome;Cytoplasm;Host-virusinteraction;Hydrolase;Isopeptidebond;Methylation;Nucleus;Phosphoprotein;Polymorphism;Referenceproteome;Repressor;S-nitrosylation;Transcription;Transcriptionregulation;Ublconjugation	3	3	3	8.5	8.5	8.5	55.102	8.8177	2	0	1	0	0	0	0	0	1	0
	Protein LAP2	ERBB2IP	LAP2_HUMAN Protein LAP2 OS=Homo sapiens GN=ERBB2IP PE=1 SV=2	Q96RT1			2.33971	2.85687	26.9547	25.3743	28.6998	28.3853	28.5747	27.4574	30.8559	31.6758	30.4563	asymmetric protein localization;basal protein localization;biological adhesion;biological regulation;cell adhesion;cell cycle;cell growth;cell surface receptor linked signaling pathway;cellular component organization;cellular component organization at cellular level;cellular component organization or biogenesis;cellular component organization or biogenesis at cellular level;cellular process;cellu…	binding;ErbB-2 class receptor binding;integrin binding;protein binding;protein complex binding;receptor binding;structural constituent of cytoskeleton;structural molecule activity	basal plasma membrane;basement membrane;cell junction;cell part;cell-substrate junction;cytoplasm;extracellular matrix part;extracellular region part;hemidesmosome;intracellular membrane-bounded organelle;intracellular organelle;intracellular organelle part;intracellular part;membrane;membrane part;membrane-bounded organelle;nuclear membrane;nuclear part;nucleoplasm;nucleus;organelle;organelle me…	NOD-like receptor signaling pathway	3D-structure;Alternativesplicing;Celljunction;Cellmembrane;Completeproteome;Leucine-richrepeat;Membrane;Nucleus;Phosphoprotein;Polymorphism;Referenceproteome;Repeat	29	29	29	27.6	27.6	27.6	158.3	148.37	44	0	0	0	0	2	1	11	18	12
	Catenin delta-1	CTNND1	CTND1_HUMAN Catenin delta-1 OS=Homo sapiens GN=CTNND1 PE=1 SV=1	O60716			0.702198	2.84133	21.6607	20.3933	23.1109	21.4889	21.9154	21.9722	26.3419	26.6007	20.9579	adherens junction organization;anatomical structure development;biological adhesion;biological regulation;biosynthetic process;brain development;cell adhesion;cell junction assembly;cell junction organization;cell surface receptor linked signaling pathway;cell-cell adhesion;cell-cell junction organization;cellular biosynthetic process;cellular component assembly;cellular component assembly at cel…	binding;cadherin binding;cell adhesion molecule binding;protein binding;receptor binding	adherens junction;anchoring junction;cell junction;cell part;cell projection;cell projection part;cell-cell adherens junction;cell-cell junction;cytoplasm;cytoplasmic part;cytosol;dendritic spine;extracellular membrane-bounded organelle;extracellular organelle;extracellular region part;extracellular vesicular exosome;growth cone;intracellular membrane-bounded organelle;intracellular organelle;int…	Adherens junction;Leukocyte transendothelial migration	3D-structure;Acetylation;Alternativeinitiation;Alternativesplicing;Celladhesion;Cellmembrane;Coiledcoil;Completeproteome;Cytoplasm;Membrane;Nucleus;Phosphoprotein;Polymorphism;Referenceproteome;Repeat;Transcription;Transcriptionregulation;Wntsignalingpathway	4	4	4	5.3	5.3	5.3	108.17	25.24	4	0	0	0	0	0	0	1	3	0
	Breakpoint cluster region protein	BCR	BCR_HUMAN Breakpoint cluster region protein OS=Homo sapiens GN=BCR PE=1 SV=2	P11274			1.40894	2.83593	23.7037	22.6826	24.8233	23.0078	25.506	23.9192	27.0978	27.9361	25.907	actin cytoskeleton organization;actin filament-based process;anatomical structure development;anatomical structure morphogenesis;biological regulation;brain development;cell surface receptor linked signaling pathway;cellular component organization;cellular component organization at cellular level;cellular component organization or biogenesis;cellular component organization or biogenesis at cellul…	adenyl nucleotide binding;adenyl ribonucleotide binding;ATP binding;binding;catalytic activity;enzyme activator activity;enzyme regulator activity;GTPase activator activity;GTPase regulator activity;guanyl-nucleotide exchange factor activity;kinase activity;nucleoside-triphosphatase regulator activity;nucleotide binding;phosphotransferase activity, alcohol group as acceptor;protein kinase activit…	cell junction;cell part;cytoplasmic part;cytoskeletal part;cytosol;extracellular membrane-bounded organelle;extracellular organelle;extracellular region part;extracellular vesicular exosome;intracellular organelle part;intracellular part;macromolecular complex;membrane;membrane-bounded organelle;membrane-bounded vesicle;organelle;organelle part;plasma membrane;postsynaptic density;postsynaptic me…	Chronic myeloid leukemia;Pathways in cancer	3D-structure;Acetylation;Alternativesplicing;ATP-binding;Celljunction;Cellmembrane;Chromosomalrearrangement;Completeproteome;GTPaseactivation;Guanine-nucleotidereleasingfactor;Kinase;Membrane;Nucleotide-binding;Phosphoprotein;Polymorphism;Postsynapticcellmembrane;Proto-oncogene;Referenceproteome;Serine/threonine-proteinkinase;Synapse;Transferase	6	6	6	6.8	6.8	6.8	142.82	28.263	6	0	0	0	0	0	0	2	3	1
	Eukaryotic initiation factor 4A-III;Eukaryotic initiation factor 4A-III, N-terminally processed	EIF4A3	IF4A3_HUMAN Eukaryotic initiation factor 4A-III OS=Homo sapiens GN=EIF4A3 PE=1 SV=4	P38919			0.530144	2.82139	26.1573	28.0106	27.7532	27.589	19.7289	23.8249	27.1354	25.3672	27.1044	anatomical structure morphogenesis;biological regulation;catabolic process;cell surface receptor linked signaling pathway;cellular catabolic process;cellular macromolecule catabolic process;cellular macromolecule metabolic process;cellular metabolic process;cellular nitrogen compound metabolic process;cellular process;cellular response to chemical stimulus;cellular response to cytokine stimulus;c…	adenyl nucleotide binding;adenyl ribonucleotide binding;ATP binding;ATPase activity;ATPase activity, coupled;ATP-dependent helicase activity;ATP-dependent RNA helicase activity;binding;catalytic activity;helicase activity;hydrolase activity;hydrolase activity, acting on acid anhydrides;hydrolase activity, acting on acid anhydrides, in phosphorus-containing anhydrides;mRNA binding;nucleic acid bin…	catalytic step 2 spliceosome;cell part;cytoplasm;cytoplasmic part;cytosol;exon-exon junction complex;intracellular non-membrane-bounded organelle;intracellular organelle;intracellular organelle part;intracellular part;macromolecular complex;membrane;non-membrane-bounded organelle;nuclear body;nuclear part;nuclear speck;nucleolus;nucleoplasm;nucleoplasm part;organelle;organelle part;protein comple…	mRNA surveillance pathway;RNA transport;Spliceosome	3D-structure;Acetylation;ATP-binding;Completeproteome;Cytoplasm;Directproteinsequencing;Diseasemutation;Helicase;Hydrolase;mRNAprocessing;mRNAsplicing;mRNAtransport;Nonsense-mediatedmRNAdecay;Nucleotide-binding;Nucleus;Phosphoprotein;Referenceproteome;RNA-binding;rRNAprocessing;Spliceosome;Translationregulation;Transport	9	7	7	23.6	17.8	17.8	46.871	48.736	9	0	5	1	2	0	0	1	0	0
	Signal-induced proliferation-associated 1-like protein 2	SIPA1L2	SI1L2_HUMAN Signal-induced proliferation-associated 1-like protein 2 OS=Homo sapiens GN=SIPA1L2 PE=1 SV=2	Q9P2F8			1.99941	2.78616	21.9835	22.3032	24.4586	22.9061	23.3479	24.4139	25.6575	27.068	26.301	actin cytoskeleton organization;actin cytoskeleton reorganization;actin filament-based process;biological regulation;cell differentiation;cell surface receptor linked signaling pathway;cellular component organization;cellular component organization at cellular level;cellular component organization or biogenesis;cellular component organization or biogenesis at cellular level;cellular developmental…	enzyme activator activity;enzyme regulator activity;GTPase activator activity;GTPase regulator activity;nucleoside-triphosphatase regulator activity	cell junction;cell part;cell projection;cell projection part;cytoplasm;cytoskeletal part;cytoskeleton;dendritic spine;extracellular region part;extracellular space;intracellular non-membrane-bounded organelle;intracellular organelle;intracellular organelle part;intracellular part;membrane;neuron projection;neuron spine;non-membrane-bounded organelle;organelle;organelle part;postsynaptic density;p…		Acetylation;Alternativesplicing;Celljunction;Cellmembrane;Coiledcoil;Completeproteome;Cytoplasm;Cytoskeleton;GTPaseactivation;Membrane;Phosphoprotein;Polymorphism;Postsynapticcellmembrane;Referenceproteome;Synapse;Synaptosome;Ublconjugation	3	3	3	2.2	2.2	2.2	190.44	18.274	3	0	0	0	0	0	0	1	2	0
	Protein PRRC2A	PRRC2A	PRC2A_HUMAN Protein PRRC2A OS=Homo sapiens GN=PRRC2A PE=1 SV=3	P48634			3.32727	2.78014	27.3989	25.5625	25.5464	29.4793	29.3452	30.0292	32.4703	32.6381	32.0856	anion transport;cellular process;chloride transport;establishment of localization;inorganic anion transport;ion transmembrane transport;ion transport;transmembrane transport;transport	anion channel activity;anion transmembrane transporter activity;channel activity;chloride channel activity;gated channel activity;intracellular calcium activated chloride channel activity;ion channel activity;ion gated channel activity;ion transmembrane transporter activity;passive transmembrane transporter activity;substrate-specific channel activity;substrate-specific transmembrane transporter …	cell part;cytoplasm;extracellular membrane-bounded organelle;extracellular organelle;extracellular region part;extracellular vesicular exosome;integral to membrane;intracellular;intracellular membrane-bounded organelle;intracellular organelle;intracellular part;intrinsic to membrane;membrane;membrane part;membrane-bounded organelle;membrane-bounded vesicle;nucleus;organelle;plasma membrane;vesicle		Acetylation;Alternativesplicing;Cellmembrane;Completeproteome;Cytoplasm;Membrane;Nucleus;Phosphoprotein;Polymorphism;Referenceproteome;Repeat;Transmembrane;Transmembranehelix	35	32	32	22.2	21.1	21.1	228.86	178.39	80	2	1	0	1	1	1	24	22	28
	Phosducin-like protein	PDCL	PHLP_HUMAN Phosducin-like protein OS=Homo sapiens GN=PDCL PE=1 SV=3	Q13371			2.75985	2.76008	26.248	24.8269	22.0428	26.0636	25.3794	25.0649	28.6473	27.8688	28.2719	biological regulation;cellular macromolecule metabolic process;cellular metabolic process;cellular process;cellular protein metabolic process;cellular response to stimulus;intracellular signal transduction;macromolecule metabolic process;metabolic process;multicellular organismal process;negative regulation of biological process;negative regulation of cellular metabolic process;negative regulatio…	molecular transducer activity;receptor signaling protein activity;signal transducer activity	cell part;cytoplasm;intracellular part		Acetylation;Alternativesplicing;Chaperone;Completeproteome;Directproteinsequencing;Phosphoprotein;Polymorphism;Referenceproteome;Sensorytransduction;Vision	4	4	4	11	11	11	34.281	27.007	10	0	0	0	0	0	0	3	3	4
	Tuftelin-interacting protein 11	TFIP11	TFP11_HUMAN Tuftelin-interacting protein 11 OS=Homo sapiens GN=TFIP11 PE=1 SV=1	Q9UBB9			1.89882	2.72712	22.2496	21.0221	26.7804	25.6495	27.747	26.8169	29.2544	29.8302	29.3102	anatomical structure development;biological regulation;biomineral tissue development;cellular component disassembly;cellular component disassembly at cellular level;cellular component organization;cellular component organization at cellular level;cellular component organization or biogenesis;cellular component organization or biogenesis at cellular level;cellular macromolecular complex disassembl…	binding;DNA binding;nucleic acid binding	catalytic step 2 spliceosome;cell part;cytoplasm;extracellular matrix;extracellular region part;intracellular organelle part;intracellular part;macromolecular complex;nuclear body;nuclear part;nuclear speck;nucleoplasm part;organelle part;post-mRNA release spliceosomal complex;proteinaceous extracellular matrix;ribonucleoprotein complex;spliceosomal complex;U2-type post-mRNA release spliceosomal …		Alternativesplicing;Biomineralization;Completeproteome;Cytoplasm;mRNAprocessing;mRNAsplicing;Nucleus;Phosphoprotein;Polymorphism;Referenceproteome;Spliceosome	16	16	16	26.5	26.5	26.5	96.819	71.818	21	0	0	0	0	0	0	8	7	6
	Zinc finger protein 451	ZNF451	ZN451_HUMAN Zinc finger protein 451 OS=Homo sapiens GN=ZNF451 PE=2 SV=2	Q9Y4E5			0.608588	2.69358	25.8479	20.7385	24.4697	22.9523	23.316	22.4488	27.6038	27.5322	21.6619	biological regulation;biosynthetic process;cellular biosynthetic process;cellular macromolecule biosynthetic process;cellular macromolecule metabolic process;cellular metabolic process;cellular nitrogen compound metabolic process;cellular process;macromolecule biosynthetic process;macromolecule metabolic process;metabolic process;nitrogen compound metabolic process;nucleic acid metabolic process;…	binding;cation binding;DNA binding;ion binding;metal ion binding;nucleic acid binding	cell part;intracellular membrane-bounded organelle;intracellular organelle;intracellular part;membrane-bounded organelle;nucleus;organelle		Alternativesplicing;Completeproteome;DNA-binding;Metal-binding;Nucleus;Referenceproteome;Repeat;Transcription;Transcriptionregulation;Zinc;Zinc-finger	7	7	7	11	11	11	121.48	85.927	8	0	0	0	0	0	0	4	4	0
	Leucine zipper protein 1	LUZP1	LUZP1_HUMAN Leucine zipper protein 1 OS=Homo sapiens GN=LUZP1 PE=1 SV=2	Q86V48			3.30234	2.69217	26.9717	23.6901	21.4726	28.0595	28.3212	28.648	30.7139	30.9954	31.3959	anatomical structure development;anatomical structure morphogenesis;artery development;blood vessel development;cardiac septum development;developmental process;embryonic morphogenesis;morphogenesis of an epithelial fold;morphogenesis of an epithelium;neural fold bending;tissue morphogenesis;ventricular septum development		cell part;extracellular membrane-bounded organelle;extracellular organelle;extracellular region part;extracellular vesicular exosome;intracellular membrane-bounded organelle;intracellular organelle;intracellular part;membrane;membrane-bounded organelle;membrane-bounded vesicle;nucleus;organelle;vesicle		Acetylation;Alternativesplicing;Coiledcoil;Completeproteome;Directproteinsequencing;Nucleus;Phosphoprotein;Polymorphism;Referenceproteome	25	25	25	27.1	27.1	27.1	120.27	114.32	42	0	0	0	0	0	0	9	11	22
	Zinc finger matrin-type protein 2	ZMAT2	ZMAT2_HUMAN Zinc finger matrin-type protein 2 OS=Homo sapiens GN=ZMAT2 PE=1 SV=1	Q96NC0			1.50843	2.6819	24.0426	20.1971	21.8482	23.1243	23.2549	23.4559	24.8954	25.4206	27.5647		binding;cation binding;DNA binding;ion binding;metal ion binding;nucleic acid binding;transition metal ion binding;zinc ion binding	cell part;intracellular membrane-bounded organelle;intracellular organelle;intracellular part;membrane-bounded organelle;nucleus;organelle	Spliceosome	Acetylation;Completeproteome;DNA-binding;Metal-binding;Nucleus;Referenceproteome;Zinc;Zinc-finger	4	4	4	17.1	17.1	17.1	23.612	6.107	3	0	0	0	0	0	0	0	0	3
	Tyrosine-protein phosphatase non-receptor type 13	PTPN13	PTN13_HUMAN Tyrosine-protein phosphatase non-receptor type 13 OS=Homo sapiens GN=PTPN13 PE=1 SV=2	Q12923			2.37292	2.6636	23.9206	27.4557	24.9815	26.0495	27.3088	27.1696	29.4653	29.9039	29.1495	biological regulation;cellular macromolecule metabolic process;cellular metabolic process;cellular process;cellular protein metabolic process;dephosphorylation;macromolecule metabolic process;macromolecule modification;metabolic process;peptidyl-tyrosine dephosphorylation;phosphate-containing compound metabolic process;phosphorus metabolic process;primary metabolic process;protein dephosphorylati…	catalytic activity;hydrolase activity;hydrolase activity, acting on ester bonds;phosphatase activity;phosphoprotein phosphatase activity;phosphoric ester hydrolase activity;protein tyrosine phosphatase activity	cell body;cell part;cell projection;cytoplasm;cytoskeleton;extracellular membrane-bounded organelle;extracellular organelle;extracellular region part;extracellular vesicular exosome;intracellular membrane-bounded organelle;intracellular non-membrane-bounded organelle;intracellular organelle;intracellular part;lamellipodium;membrane;membrane-bounded organelle;membrane-bounded vesicle;neuron projec…		3D-structure;Alternativesplicing;Cellprojection;Coiledcoil;Completeproteome;Cytoplasm;Cytoskeleton;Hydrolase;Nucleus;Phosphoprotein;Polymorphism;Proteinphosphatase;Referenceproteome;Repeat	16	16	16	8.7	8.7	8.7	276.9	51.15	19	0	0	0	0	1	0	6	9	3
	Probable ATP-dependent RNA helicase DDX10	DDX10	DDX10_HUMAN Probable ATP-dependent RNA helicase DDX10 OS=Homo sapiens GN=DDX10 PE=1 SV=2	Q13206			1.09253	2.64296	26.7557	23.2617	22.9846	20.6453	23.6052	22.7638	25.1057	26.1611	23.6765	cellular macromolecule metabolic process;cellular metabolic process;cellular nitrogen compound metabolic process;cellular process;macromolecule metabolic process;metabolic process;nitrogen compound metabolic process;nucleic acid metabolic process;nucleobase-containing compound metabolic process;primary metabolic process;RNA metabolic process;RNA secondary structure unwinding	adenyl nucleotide binding;adenyl ribonucleotide binding;ATP binding;ATPase activity;ATPase activity, coupled;ATP-dependent helicase activity;ATP-dependent RNA helicase activity;binding;catalytic activity;helicase activity;hydrolase activity;hydrolase activity, acting on acid anhydrides;hydrolase activity, acting on acid anhydrides, in phosphorus-containing anhydrides;nucleoside-triphosphatase act…	cell part;cytoplasm;intracellular non-membrane-bounded organelle;intracellular organelle;intracellular organelle part;intracellular part;non-membrane-bounded organelle;nuclear part;nucleolus;organelle;organelle part		3D-structure;Acetylation;ATP-binding;Completeproteome;Helicase;Hydrolase;Nucleotide-binding;Phosphoprotein;Polymorphism;Referenceproteome;RNA-binding	4	4	4	8.5	8.5	8.5	100.89	23.417	5	0	0	0	0	0	0	3	2	0
	Putative heat shock protein HSP 90-beta 4	HSP90AB4P	H90B4_HUMAN Putative heat shock protein HSP 90-beta 4 OS=Homo sapiens GN=HSP90AB4P PE=5 SV=1	Q58FF6			1.08124	2.64277	21.8153	27.8079	23.1109	21.4046	25.2867	23.2242	26.176	26.2202	25.4475	cellular macromolecule metabolic process;cellular metabolic process;cellular process;cellular protein metabolic process;macromolecule metabolic process;metabolic process;primary metabolic process;protein folding;protein metabolic process;response to stimulus;response to stress	adenyl nucleotide binding;adenyl ribonucleotide binding;ATP binding;binding;nucleotide binding;purine nucleotide binding;purine ribonucleoside triphosphate binding;purine ribonucleotide binding;ribonucleotide binding	cell part;cytoplasm;intracellular part		ATP-binding;Chaperone;Completeproteome;Cytoplasm;Nucleotide-binding;Referenceproteome;Stressresponse	6	1	1	9.7	2.2	2.2	58.264	5.7943	1	0	1	0	0	0	0	0	0	0
	Signal transducer and activator of transcription 3	STAT3	STAT3_HUMAN Signal transducer and activator of transcription 3 OS=Homo sapiens GN=STAT3 PE=1 SV=2	P40763			1.45655	2.63498	23.0811	21.5999	21.4104	21.3073	24.1184	22.525	25.1731	25.6876	24.995	acute inflammatory response;acute-phase response;anatomical structure development;astrocyte differentiation;behavior;biological regulation;carbohydrate homeostasis;cell differentiation;cell proliferation;cell surface receptor linked signaling pathway;cellular component movement;cellular developmental process;cellular metabolic process;cellular process;cellular response to chemical stimulus;cellul…	binding;core promoter proximal region DNA binding;core promoter proximal region sequence-specific DNA binding;DNA binding;enzyme binding;kinase binding;ligand-dependent nuclear receptor activity;molecular transducer activity;nucleic acid binding;nucleic acid binding transcription factor activity;phosphatase binding;protein binding;protein dimerization activity;protein kinase binding;protein phosp…	cell part;chromatin;chromosomal part;cytoplasm;cytoplasmic part;cytosol;intracellular membrane-bounded organelle;intracellular organelle;intracellular organelle part;intracellular part;membrane;membrane-bounded organelle;mitochondrial inner membrane;mitochondrial membrane;mitochondrial part;nuclear chromatin;nuclear chromosome part;nuclear part;nucleoplasm;nucleus;organelle;organelle inner membra…	Acute myeloid leukemia;Adipocytokine signaling pathway;Chemokine signaling pathway;Hepatitis C;Jak-STAT signaling pathway;ko05152;Measles;Pancreatic cancer;Pathways in cancer;Toxoplasmosis	Acetylation;Activator;Alternativesplicing;Completeproteome;Cytoplasm;Diseasemutation;DNA-binding;Dwarfism;Host-virusinteraction;Nucleus;Phosphoprotein;Polymorphism;Referenceproteome;SH2domain;Transcription;Transcriptionregulation	3	3	3	6.9	6.9	6.9	88.067	13.213	1	0	0	0	0	0	0	0	1	0
	Utrophin	UTRN	UTRO_HUMAN Utrophin OS=Homo sapiens GN=UTRN PE=1 SV=2	P46939			1.78991	2.60016	26.5882	27.1639	26.5411	25.9548	28.0615	27.4145	29.5482	30.122	29.5611	aging;anatomical structure development;anatomical structure morphogenesis;biological regulation;cell differentiation;cell part morphogenesis;cell projection morphogenesis;cell projection organization;cellular component morphogenesis;cellular component organization;cellular component organization at cellular level;cellular component organization or biogenesis;cellular component organization or bio…	actin binding;binding;cation binding;cytoskeletal protein binding;enzyme binding;integrin binding;ion binding;kinase binding;metal ion binding;protein binding;protein complex binding;protein kinase binding;receptor binding;transition metal ion binding;vinculin binding;zinc ion binding	cell junction;cell part;cell projection;cell projection membrane;cell projection part;contractile fiber;cytoplasm;cytoplasmic part;cytoskeleton;dystrophin-associated glycoprotein complex;extracellular membrane-bounded organelle;extracellular organelle;extracellular region part;extracellular vesicular exosome;filopodium;filopodium membrane;intracellular non-membrane-bounded organelle;intracellular…		3D-structure;Actin-binding;Alternativepromoterusage;Calcium;Celljunction;Cellmembrane;Completeproteome;Cytoplasm;Cytoskeleton;Membrane;Metal-binding;Phosphoprotein;Polymorphism;Postsynapticcellmembrane;Referenceproteome;Repeat;Synapse;Zinc;Zinc-finger	24	24	24	8.9	8.9	8.9	394.46	82.324	25	0	1	0	0	1	0	9	10	4
	Putative RNA polymerase II subunit B1 CTD phosphatase RPAP2	RPAP2	RPAP2_HUMAN Putative RNA polymerase II subunit B1 CTD phosphatase RPAP2 OS=Homo sapiens GN=RPAP2 PE=1 SV=1	Q8IXW5			0.907863	2.5602	24.4759	25.3447	22.1279	21.9272	21.1755	22.7303	22.1454	25.0376	26.3307	biological regulation;biosynthetic process;cellular biosynthetic process;cellular macromolecule biosynthetic process;cellular macromolecule metabolic process;cellular metabolic process;cellular nitrogen compound metabolic process;cellular process;cellular protein metabolic process;dephosphorylation;dephosphorylation of RNA polymerase II C-terminal domain;macromolecule biosynthetic process;macromo…	binding;catalytic activity;cation binding;CTD phosphatase activity;hydrolase activity;hydrolase activity, acting on ester bonds;ion binding;metal ion binding;phosphatase activity;phosphoprotein phosphatase activity;phosphoric ester hydrolase activity;protein serine/threonine phosphatase activity	cell part;cytoplasm;DNA-directed RNA polymerase II, holoenzyme;intracellular membrane-bounded organelle;intracellular non-membrane-bounded organelle;intracellular organelle;intracellular organelle part;intracellular part;macromolecular complex;membrane-bounded organelle;non-membrane-bounded organelle;nuclear part;nucleolus;nucleoplasm part;nucleus;organelle;organelle part;protein complex		Acetylation;Alternativesplicing;Coiledcoil;Completeproteome;Cytoplasm;Hydrolase;Metal-binding;Nucleus;Phosphoprotein;Proteinphosphatase;Referenceproteome;Transcription;Transcriptionregulation;Zinc;Zinc-finger	3	3	3	5.7	5.7	5.7	69.508	11.993	1	0	0	0	0	0	0	0	0	1
	Kinesin light chain 1	KLC1	KLC1_HUMAN Kinesin light chain 1 OS=Homo sapiens GN=KLC1 PE=1 SV=2	Q07866			0.674673	2.54854	22.8308	25.5989	25.6927	22.4918	26.8754	28.0421	27.8038	28.4335	28.8177	antigen processing and presentation;antigen processing and presentation of exogenous antigen;antigen processing and presentation of exogenous peptide antigen;antigen processing and presentation of exogenous peptide antigen via MHC class II;antigen processing and presentation of peptide antigen;antigen processing and presentation of peptide antigen via MHC class II;antigen processing and presentat…	catalytic activity;hydrolase activity;hydrolase activity, acting on acid anhydrides;hydrolase activity, acting on acid anhydrides, in phosphorus-containing anhydrides;microtubule motor activity;motor activity;nucleoside-triphosphatase activity;pyrophosphatase activity	cell part;cell projection part;cytoplasmic membrane-bounded vesicle;cytoplasmic part;cytoplasmic vesicle;cytoskeletal part;cytosol;growth cone;intracellular membrane-bounded organelle;intracellular organelle;intracellular organelle part;intracellular part;kinesin complex;macromolecular complex;membrane;membrane-bounded organelle;membrane-bounded vesicle;microtubule;microtubule associated complex;…		3D-structure;Alternativesplicing;Cellprojection;Coiledcoil;Completeproteome;Cytoplasm;Cytoplasmicvesicle;Cytoskeleton;Host-virusinteraction;Microtubule;Motorprotein;Phosphoprotein;Referenceproteome;Repeat;TPRrepeat	5	5	4	9.4	9.4	7.7	65.309	18.885	5	0	0	0	0	1	0	0	2	2
	Afadin	MLLT4	AFAD_HUMAN Afadin OS=Homo sapiens GN=MLLT4 PE=1 SV=3	P55196			2.25419	2.53074	30.4342	28.9751	30.1136	30.3511	30.913	30.7375	33.5152	33.7414	32.3373	adherens junction organization;biological adhesion;biological regulation;cell adhesion;cell communication;cell junction assembly;cell junction organization;cell-cell junction organization;cell-cell signaling;cellular component assembly;cellular component assembly at cellular level;cellular component organization;cellular component organization at cellular level;cellular component organization or …	binding;enzyme binding;GTPase binding;kinase binding;protein binding;protein complex scaffold;protein C-terminus binding;Ras GTPase binding;small GTPase binding;structural molecule activity	adherens junction;anchoring junction;apical part of cell;cell junction;cell part;cell-cell adherens junction;cell-cell junction;cytoplasm;cytoplasmic part;cytosol;intracellular organelle part;intracellular part;membrane;nuclear part;nucleoplasm;organelle part;plasma membrane	Adherens junction;Leukocyte transendothelial migration;Tight junction	3D-structure;Acetylation;Alternativesplicing;Celladhesion;Celljunction;Chromosomalrearrangement;Coiledcoil;Completeproteome;Phosphoprotein;Polymorphism;Proto-oncogene;Referenceproteome;Repeat	54	54	53	35.7	35.7	35.3	206.8	323.31	134	1	0	0	4	6	4	44	50	25
	HAUS augmin-like complex subunit 6	HAUS6	HAUS6_HUMAN HAUS augmin-like complex subunit 6 OS=Homo sapiens GN=HAUS6 PE=1 SV=2	Q7Z4H7			1.98036	2.52275	29.4568	26.7014	26.5691	28.755	30.3162	29.6982	31.975	32.7219	31.6408	cell cycle phase;cell cycle process;cell division;cellular component assembly;cellular component assembly at cellular level;cellular component organization;cellular component organization at cellular level;cellular component organization or biogenesis;cellular component organization or biogenesis at cellular level;cellular process;centrosome organization;cytoskeleton organization;microtubule cyto…		cell part;centrosome;cytoplasm;cytoplasmic part;cytoskeletal part;HAUS complex;intracellular non-membrane-bounded organelle;intracellular organelle;intracellular organelle part;intracellular part;macromolecular complex;microtubule;microtubule associated complex;microtubule organizing center;non-membrane-bounded organelle;nuclear part;nucleoplasm;organelle;organelle part;protein complex;spindle		Alternativesplicing;Cellcycle;Celldivision;Coiledcoil;Completeproteome;Cytoplasm;Cytoskeleton;Microtubule;Mitosis;Phosphoprotein;Polymorphism;Referenceproteome	34	34	34	43.4	43.4	43.4	108.62	215.1	85	1	0	0	1	7	3	27	30	16
	mRNA-decapping enzyme 1A	DCP1A	DCP1A_HUMAN mRNA-decapping enzyme 1A OS=Homo sapiens GN=DCP1A PE=1 SV=2	Q9NPI6			2.0922	2.51794	23.8024	21.3797	22.4525	26.2747	27.7273	27.7156	29.867	29.9984	29.406	catabolic process;cellular catabolic process;cellular macromolecule catabolic process;cellular macromolecule metabolic process;cellular metabolic process;cellular nitrogen compound metabolic process;cellular process;exonucleolytic nuclear-transcribed mRNA catabolic process involved in deadenylation-dependent decay;gene expression;macromolecule catabolic process;macromolecule metabolic process;met…	binding;catalytic activity;hydrolase activity;identical protein binding;protein binding	cell part;cytoplasmic mRNA processing body;cytoplasmic part;cytosol;intracellular membrane-bounded organelle;intracellular non-membrane-bounded organelle;intracellular organelle;intracellular part;macromolecular complex;membrane;membrane-bounded organelle;non-membrane-bounded organelle;nucleus;organelle;ribonucleoprotein complex;RNA granule	RNA degradation	3D-structure;Alternativesplicing;Completeproteome;Cytoplasm;Hydrolase;Nonsense-mediatedmRNAdecay;Nucleus;Phosphoprotein;Referenceproteome	7	7	7	23.4	23.4	23.4	63.309	78.212	19	0	0	0	0	0	0	9	6	4
	Pre-rRNA-processing protein TSR1 homolog	TSR1	TSR1_HUMAN Pre-rRNA-processing protein TSR1 homolog OS=Homo sapiens GN=TSR1 PE=1 SV=1	Q2NL82			1.43984	2.4985	24.4565	25.6891	24.7539	22.858	20.6986	23.2999	24.6442	24.8632	24.8447	cellular component assembly;cellular component assembly at cellular level;cellular component organization;cellular component organization at cellular level;cellular component organization or biogenesis;cellular component organization or biogenesis at cellular level;cellular macromolecular complex assembly;cellular macromolecular complex subunit organization;cellular process;macromolecular complex…		cell part;intracellular non-membrane-bounded organelle;intracellular organelle;intracellular organelle part;intracellular part;non-membrane-bounded organelle;nuclear part;nucleolus;organelle;organelle part		Completeproteome;Directproteinsequencing;Nucleus;Polymorphism;Referenceproteome;Ribosomebiogenesis	3	3	3	4.7	4.7	4.7	91.809	21.493	3	0	0	1	0	0	0	1	0	1
	BAG family molecular chaperone regulator 2	BAG2	BAG2_HUMAN BAG family molecular chaperone regulator 2 OS=Homo sapiens GN=BAG2 PE=1 SV=1	O95816			0.814328	2.49817	23.0948	25.5778	26.0775	22.7409	26.1115	21.4304	25.4347	26.3625	25.9801	cellular macromolecule metabolic process;cellular metabolic process;cellular process;cellular protein metabolic process;cellular response to heat;cellular response to stimulus;cellular response to stress;macromolecule metabolic process;metabolic process;primary metabolic process;protein folding;protein metabolic process;response to abiotic stimulus;response to heat;response to stimulus;response t…	binding;identical protein binding;protein binding	cell part;cytoplasmic part;cytosol;intracellular part	Protein processing in endoplasmic reticulum	Acetylation;Alternativesplicing;Chaperone;Coiledcoil;Completeproteome;Phosphoprotein;Referenceproteome	5	5	5	26.5	26.5	26.5	23.772	33.98	6	1	1	1	0	1	0	1	1	0
	mRNA-decapping enzyme 1B	DCP1B	DCP1B_HUMAN mRNA-decapping enzyme 1B OS=Homo sapiens GN=DCP1B PE=1 SV=2	Q8IZD4			1.09066	2.49383	23.7331	23.202	22.8936	24.1497	21.3259	24.826	25.7961	25.9088	26.0781	biological regulation;catabolic process;cellular catabolic process;cellular macromolecule catabolic process;cellular macromolecule metabolic process;cellular metabolic process;cellular nitrogen compound metabolic process;cellular process;deadenylation-dependent decapping of nuclear-transcribed mRNA;deadenylation-independent decapping of nuclear-transcribed mRNA;exonucleolytic nuclear-transcribed …	binding;catalytic activity;enzyme regulator activity;hydrolase activity;mRNA binding;nucleic acid binding;RNA 7-methylguanosine cap binding;RNA binding;RNA cap binding	cell part;cytoplasm;cytoplasmic mRNA processing body;cytoplasmic part;cytosol;intracellular membrane-bounded organelle;intracellular non-membrane-bounded organelle;intracellular organelle;intracellular part;macromolecular complex;membrane;membrane-bounded organelle;non-membrane-bounded organelle;nucleus;organelle;ribonucleoprotein complex;RNA granule	RNA degradation	Acetylation;Alternativesplicing;Completeproteome;Cytoplasm;Hydrolase;Nonsense-mediatedmRNAdecay;Nucleus;Phosphoprotein;Polymorphism;Referenceproteome	4	4	4	6.8	6.8	6.8	67.722	11.222	2	0	0	0	0	0	0	1	1	0
	DBF4-type zinc finger-containing protein 2	ZDBF2	ZDBF2_HUMAN DBF4-type zinc finger-containing protein 2 OS=Homo sapiens GN=ZDBF2 PE=1 SV=3	Q9HCK1			2.42765	2.47539	28.1176	20.9673	24.0714	27.3313	27.9881	28.7387	30.486	30.5624	30.4358		binding;cation binding;ion binding;metal ion binding;nucleic acid binding;transition metal ion binding;zinc ion binding			Coiledcoil;Completeproteome;Metal-binding;Phosphoprotein;Polymorphism;Referenceproteome;Zinc;Zinc-finger	13	13	13	8.5	8.5	8.5	265.61	58.652	22	0	0	0	0	1	1	11	4	5
	Calcyclin-binding protein	CACYBP	CYBP_HUMAN Calcyclin-binding protein OS=Homo sapiens GN=CACYBP PE=1 SV=2	Q9HB71			2.62181	2.43299	29.0025	29.4795	28.1388	29.2294	29.0134	28.9318	31.8769	31.7926	30.8041	aging;biological regulation;cardiac cell differentiation;cardiac muscle cell differentiation;cell differentiation;cellular developmental process;cellular process;cellular response to calcium ion;cellular response to chemical stimulus;cellular response to inorganic substance;cellular response to metal ion;cellular response to stimulus;developmental process;muscle cell differentiation;negative regu…	binding;identical protein binding;protein binding;protein dimerization activity;protein homodimerization activity	beta-catenin destruction complex;cell body;cell part;cell projection;cytoplasm;cytoplasmic part;extracellular membrane-bounded organelle;extracellular organelle;extracellular region part;extracellular vesicular exosome;intracellular organelle part;intracellular part;macromolecular complex;membrane-bounded organelle;membrane-bounded vesicle;membrane-enclosed lumen;neuron projection;nuclear envelop…	Wnt signaling pathway	3D-structure;Acetylation;Alternativesplicing;Completeproteome;Cytoplasm;Directproteinsequencing;Nucleus;Phosphoprotein;Referenceproteome;Ublconjugationpathway	11	11	11	52.2	52.2	52.2	26.21	128.27	35	1	2	0	4	1	1	10	8	8
	Alpha-globin transcription factor CP2	TFCP2	TFCP2_HUMAN Alpha-globin transcription factor CP2 OS=Homo sapiens GN=TFCP2 PE=1 SV=2	Q12800			0.721848	2.39245	23.4634	25.6899	22.6929	21.1038	25.9186	24.7423	26.6073	26.8968	25.4379	biological regulation;biosynthetic process;cellular biosynthetic process;cellular macromolecule biosynthetic process;cellular macromolecule metabolic process;cellular metabolic process;cellular nitrogen compound metabolic process;cellular process;macromolecule biosynthetic process;macromolecule metabolic process;metabolic process;nitrogen compound metabolic process;nucleic acid metabolic process;…	binding;DNA binding;nucleic acid binding;nucleic acid binding transcription factor activity;protein binding;protein C-terminus binding;sequence-specific DNA binding;sequence-specific DNA binding transcription factor activity	cell part;intracellular membrane-bounded organelle;intracellular organelle;intracellular part;membrane-bounded organelle;nucleus;organelle		Alternativesplicing;Completeproteome;Directproteinsequencing;DNA-binding;Nucleus;Phosphoprotein;Referenceproteome;Transcription;Transcriptionregulation	3	3	3	9	9	9	57.255	12.245	4	0	0	0	0	1	0	1	2	0
	CD2-associated protein	CD2AP	CD2AP_HUMAN CD2-associated protein OS=Homo sapiens GN=CD2AP PE=1 SV=1	Q9Y5K6			1.87717	2.36203	30.6994	28.2176	28.2446	31.5524	32.796	31.8828	34.6345	35.0397	33.6431	biological regulation;cell cycle phase;cell cycle process;cell division;cell projection assembly;cell projection organization;cellular component assembly;cellular component assembly at cellular level;cellular component organization;cellular component organization at cellular level;cellular component organization or biogenesis;cellular component organization or biogenesis at cellular level;cellula…	binding;protein binding;protein domain specific binding;SH3 domain binding;structural constituent of cytoskeleton;structural molecule activity	actin cytoskeleton;cell junction;cell part;cell projection;cell-cell junction;cytoplasm;cytoskeletal part;cytoskeleton;extracellular membrane-bounded organelle;extracellular organelle;extracellular region part;extracellular vesicular exosome;filamentous actin;intracellular non-membrane-bounded organelle;intracellular organelle;intracellular organelle part;intracellular part;macromolecular complex…	Bacterial invasion of epithelial cells	3D-structure;Cellcycle;Celldivision;Cellprojection;Coiledcoil;Completeproteome;Cytoplasm;Cytoskeleton;Mitosis;Phosphoprotein;Polymorphism;Referenceproteome;Repeat;SH3-binding;SH3domain	44	44	44	70.3	70.3	70.3	71.45	323.31	233	4	0	0	11	22	21	47	50	78
	E3 ubiquitin-protein ligase TRIM9	TRIM9	TRIM9_HUMAN E3 ubiquitin-protein ligase TRIM9 OS=Homo sapiens GN=TRIM9 PE=1 SV=1	Q9C026			0.303981	2.3609	22.6281	23.608	22.0163	17.1126	25.8759	25.4643	26.648	26.4184	22.4691	biological regulation;catabolic process;cellular catabolic process;cellular macromolecule catabolic process;cellular macromolecule metabolic process;cellular metabolic process;cellular process;establishment of localization;establishment of localization in cell;exocytosis;macromolecule catabolic process;macromolecule metabolic process;metabolic process;modification-dependent macromolecule cataboli…	acid-amino acid ligase activity;binding;catalytic activity;cation binding;identical protein binding;ion binding;ligase activity;ligase activity, forming carbon-nitrogen bonds;metal ion binding;protein binding;protein dimerization activity;protein homodimerization activity;small conjugating protein ligase activity;transition metal ion binding;ubiquitin-protein ligase activity;zinc ion binding	cell junction;cell part;cell projection;clathrin-coated vesicle;coated vesicle;cytoplasm;cytoplasmic membrane-bounded vesicle;cytoplasmic part;cytoplasmic vesicle;cytoskeleton;dendrite;intracellular membrane-bounded organelle;intracellular non-membrane-bounded organelle;intracellular organelle;intracellular part;membrane-bounded organelle;membrane-bounded vesicle;neuron projection;non-membrane-bo…		3D-structure;Alternativesplicing;Celljunction;Cellprojection;Coiledcoil;Completeproteome;Cytoplasm;Cytoplasmicvesicle;Cytoskeleton;Ligase;Metal-binding;Polymorphism;Referenceproteome;Repeat;Synapse;Ublconjugation;Ublconjugationpathway;Zinc;Zinc-finger	5	5	5	9.9	9.9	9.9	79.176	41.733	5	0	0	0	0	1	0	2	1	1
	Putative heat shock protein HSP 90-beta 2	HSP90AB2P	H90B2_HUMAN Putative heat shock protein HSP 90-beta 2 OS=Homo sapiens GN=HSP90AB2P PE=1 SV=2	Q58FF8			0.396061	2.35675	27.3277	28.6323	27.834	28.0676	27.2857	20.6674	28.3312	28.8433	25.9164	cellular macromolecule metabolic process;cellular metabolic process;cellular process;cellular protein metabolic process;macromolecule metabolic process;metabolic process;primary metabolic process;protein folding;protein metabolic process;response to stimulus;response to stress	adenyl nucleotide binding;adenyl ribonucleotide binding;ATP binding;binding;nucleotide binding;purine nucleotide binding;purine ribonucleoside triphosphate binding;purine ribonucleotide binding;ribonucleotide binding	cell part;cytoplasm;extracellular membrane-bounded organelle;extracellular organelle;extracellular region part;extracellular vesicular exosome;intracellular part;membrane-bounded organelle;membrane-bounded vesicle;organelle;vesicle		ATP-binding;Chaperone;Coiledcoil;Completeproteome;Cytoplasm;Nucleotide-binding;Phosphoprotein;Referenceproteome;Stressresponse	12	1	1	21.3	3.9	3.9	44.348	26.442	18	0	5	7	0	0	0	3	3	0
	Coiled-coil domain-containing protein 85C	CCDC85C	CC85C_HUMAN Coiled-coil domain-containing protein 85C OS=Homo sapiens GN=CCDC85C PE=1 SV=1	A6NKD9			1.24645	2.34085	22.6618	21.9097	22.5195	21.6049	23.8528	24.2771	25.9198	25.8507	24.9869	anatomical structure development;cerebral cortex development;developmental process		apical junction complex;cell junction;cell-cell junction;occluding junction;tight junction		Acetylation;Celljunction;Coiledcoil;Completeproteome;Developmentalprotein;Phosphoprotein;Referenceproteome;Tightjunction	3	3	3	6.7	6.7	6.7	45.209	6.7926	3	0	0	0	0	1	0	1	1	0
	General transcription factor II-I	GTF2I	GTF2I_HUMAN General transcription factor II-I OS=Homo sapiens GN=GTF2I PE=1 SV=2	P78347			0.659004	2.33954	25.9755	26.2415	22.4487	21.7914	26.1561	22.3895	26.5384	26.7232	24.0941	biological regulation;biosynthetic process;calcium ion homeostasis;cation homeostasis;cellular biosynthetic process;cellular calcium ion homeostasis;cellular cation homeostasis;cellular chemical homeostasis;cellular divalent inorganic cation homeostasis;cellular homeostasis;cellular ion homeostasis;cellular macromolecule biosynthetic process;cellular macromolecule metabolic process;cellular metab…	binding;DNA binding;nucleic acid binding;nucleic acid binding transcription factor activity;sequence-specific DNA binding transcription factor activity	cell body;cell part;cell projection;cytoplasm;intracellular membrane-bounded organelle;intracellular organelle;intracellular organelle part;intracellular part;membrane;membrane-bounded organelle;neuronal cell body;nuclear part;nucleoplasm;nucleus;organelle;organelle part	Basal transcription factors	3D-structure;Acetylation;Alternativesplicing;Completeproteome;Cytoplasm;Directproteinsequencing;DNA-binding;Nucleus;Phosphoprotein;Polymorphism;Referenceproteome;Repeat;Transcription;Transcriptionregulation;Ublconjugation;Williams-Beurensyndrome	5	5	5	9.8	9.8	9.8	112.42	21.283	4	0	0	0	0	0	0	2	2	0
	Protein transport protein Sec16A	SEC16A	SC16A_HUMAN Protein transport protein Sec16A OS=Homo sapiens GN=SEC16A PE=1 SV=3	O15027			2.48442	2.33916	28.7459	28.0863	28.4811	29.6968	30.7333	30.2712	32.533	32.9737	32.212	anatomical structure development;cellular component organization;cellular component organization at cellular level;cellular component organization or biogenesis;cellular component organization or biogenesis at cellular level;cellular process;COPII vesicle coating;developmental process;endoplasmic reticulum organization;establishment of localization;establishment of protein localization;organelle …		cell part;cytoplasm;cytoplasmic part;cytosol;endoplasmic reticulum membrane;endoplasmic reticulum part;Golgi apparatus;Golgi apparatus part;Golgi membrane;intracellular membrane-bounded organelle;intracellular organelle;intracellular organelle part;intracellular part;membrane;membrane part;membrane-bounded organelle;organelle;organelle membrane;organelle part		Alternativesplicing;Completeproteome;Endoplasmicreticulum;ER-Golgitransport;Golgiapparatus;Membrane;Phosphoprotein;Polymorphism;Proteintransport;Referenceproteome;Transport	41	41	41	29.1	29.1	29.1	233.51	296.32	97	1	0	0	3	8	4	28	31	22
	YTH domain-containing family protein 1	YTHDF1	YTHD1_HUMAN YTH domain family protein 1 OS=Homo sapiens GN=YTHDF1 PE=1 SV=1	Q9BYJ9			2.129	2.31447	22.7041	21.025	23.3813	23.4025	22.8125	23.0792	25.5263	24.6189	26.0925					3D-structure;Acetylation;Alternativesplicing;Completeproteome;Referenceproteome;RNA-binding	6	2	2	11.4	3.4	3.4	60.873	4.8488	1	0	0	0	0	0	0	0	1	0
	YTH domain-containing family protein 2	YTHDF2	YTHD2_HUMAN YTH domain family protein 2 OS=Homo sapiens GN=YTHDF2 PE=1 SV=2	Q9Y5A9			2.47417	2.31412	26.9064	25.4672	25.8694	27.8208	28.497	29.0384	30.5668	30.7645	30.9673	biological regulation;cellular macromolecule metabolic process;cellular metabolic process;cellular nitrogen compound metabolic process;cellular process;humoral immune response;immune response;immune system process;macromolecule metabolic process;metabolic process;mRNA metabolic process;nitrogen compound metabolic process;nucleic acid metabolic process;nucleobase-containing compound metabolic proc…		cell part;cytoplasmic mRNA processing body;cytoplasmic part;intracellular non-membrane-bounded organelle;intracellular organelle;intracellular part;macromolecular complex;non-membrane-bounded organelle;organelle;ribonucleoprotein complex;RNA granule		3D-structure;Acetylation;Alternativesplicing;Completeproteome;Cytoplasm;Directproteinsequencing;Phosphoprotein;Polymorphism;Referenceproteome;RNA-binding	11	11	8	22.3	22.3	18	62.333	76.996	34	0	0	0	1	2	3	9	9	10
	Segment polarity protein dishevelled homolog DVL-3	DVL3	DVL3_HUMAN Segment polarity protein dishevelled homolog DVL-3 OS=Homo sapiens GN=DVL3 PE=1 SV=2	Q92997			2.96957	2.29298	28.2193	19.8795	21.5571	27.8853	27.8351	28.4345	30.4408	30.6177	29.9753	anatomical structure morphogenesis;biological regulation;canonical Wnt receptor signaling pathway;cardiac septum morphogenesis;cell surface receptor linked signaling pathway;cellular process;cellular response to stimulus;cochlea morphogenesis;developmental process;embryonic morphogenesis;intracellular signal transduction;negative regulation of biological process;negative regulation of canonical W…	beta-catenin binding;binding;enzyme binding;frizzled binding;G-protein-coupled receptor binding;protease binding;protein binding;protein dimerization activity;protein heterodimerization activity;receptor binding	cell part;cytoplasmic part;cytosol;intracellular part	Basal cell carcinoma;Melanogenesis;Notch signaling pathway;Pathways in cancer;Wnt signaling pathway	Alternativesplicing;Completeproteome;Cytoplasm;Developmentalprotein;Methylation;Phosphoprotein;Polymorphism;Referenceproteome;Ublconjugation;Wntsignalingpathway	14	12	12	28.5	25.1	25.1	78.054	47.32	24	0	0	0	1	2	1	6	8	6
	Coilin	COIL	COIL_HUMAN Coilin OS=Homo sapiens GN=COIL PE=1 SV=1	P38432			1.72743	2.26636	24.1899	21.4306	24.2747	25.9531	24.4267	25.9755	27.362	27.4826	28.3097		binding;identical protein binding;protein binding;protein C-terminus binding	Cajal body;cell part;cytoplasm;intracellular membrane-bounded organelle;intracellular non-membrane-bounded organelle;intracellular organelle;intracellular organelle part;intracellular part;membrane;membrane-bounded organelle;non-membrane-bounded organelle;nuclear body;nuclear part;nucleolus;nucleoplasm;nucleoplasm part;nucleus;organelle;organelle part		Completeproteome;Methylation;Nucleus;Phosphoprotein;Referenceproteome;Repeat	6	6	6	11.3	11.3	11.3	62.608	20.241	9	0	0	0	0	0	1	3	1	4
	Dynamin-1-like protein	DNM1L	DNM1L_HUMAN Dynamin-1-like protein OS=Homo sapiens GN=DNM1L PE=1 SV=2	O00429			0.594834	2.25386	23.9374	27.4106	24.5901	22.0799	26.9253	24.0806	27.5672	27.5555	24.7246	anatomical structure morphogenesis;apoptosis;apoptotic mitochondrial changes;biological regulation;cell death;cell part morphogenesis;cellular component assembly;cellular component assembly at cellular level;cellular component disassembly;cellular component disassembly at cellular level;cellular component disassembly involved in apoptosis;cellular component morphogenesis;cellular component organi…	binding;catalytic activity;enzyme binding;GTP binding;GTPase activity;guanyl nucleotide binding;guanyl ribonucleotide binding;hydrolase activity;hydrolase activity, acting on acid anhydrides;hydrolase activity, acting on acid anhydrides, in phosphorus-containing anhydrides;identical protein binding;lipid binding;nucleoside-triphosphatase activity;nucleotide binding;protein binding;protein dimeriz…	cell junction;cell part;clathrin coated vesicle membrane;coated pit;coated vesicle membrane;cytoplasm;cytoplasmic part;cytoplasmic vesicle membrane;cytoplasmic vesicle part;cytoskeletal part;cytosol;Golgi apparatus;intracellular membrane-bounded organelle;intracellular organelle;intracellular organelle part;intracellular part;macromolecular complex;membrane;membrane part;membrane-bounded organell…	Bacterial invasion of epithelial cells;Endocrine and other factor-regulated calcium reabsorption;Endocytosis;Fc gamma R-mediated phagocytosis	3D-structure;Acetylation;Alternativesplicing;Celljunction;Coatedpit;Completeproteome;Cytoplasm;Cytoplasmicvesicle;Diseasemutation;Endocytosis;Glycoprotein;Golgiapparatus;GTP-binding;Hydrolase;Isopeptidebond;Lipid-binding;Membrane;Mitochondrion;Mitochondrionoutermembrane;Necrosis;Nucleotide-binding;Peroxisome;Phosphoprotein;Polymorphism;Referenceproteome;S-nitrosylation;Synapse;Ublconjugation	9	9	9	20.1	20.1	20.1	81.876	112.23	13	0	4	0	0	1	0	4	4	0
	Trinucleotide repeat-containing gene 6B protein	TNRC6B	TNR6B_HUMAN Trinucleotide repeat-containing gene 6B protein OS=Homo sapiens GN=TNRC6B PE=1 SV=4	Q9UPQ9			3.47829	2.25022	26.4684	21.3203	21.7156	27.9722	28.219	28.3081	30.1044	30.461	30.6847	biological regulation;cell surface receptor linked signaling pathway;cellular process;cellular response to chemical stimulus;cellular response to fibroblast growth factor stimulus;cellular response to growth factor stimulus;cellular response to organic substance;cellular response to stimulus;defense response;enzyme linked receptor protein signaling pathway;epidermal growth factor receptor signali…	binding;nucleotide binding	cell part;cytoplasmic mRNA processing body;cytoplasmic part;cytosol;intracellular non-membrane-bounded organelle;intracellular organelle;intracellular part;macromolecular complex;non-membrane-bounded organelle;organelle;ribonucleoprotein complex;RNA granule		Alternativesplicing;Coiledcoil;Completeproteome;Cytoplasm;Phosphoprotein;Polymorphism;Referenceproteome;RNA-binding;RNA-mediatedgenesilencing;Translationregulation	19	19	19	15.9	15.9	15.9	194	161.72	26	0	0	0	1	0	1	7	6	11
	F-actin-capping protein subunit alpha-1	CAPZA1	CAZA1_HUMAN F-actin-capping protein subunit alpha-1 OS=Homo sapiens GN=CAPZA1 PE=1 SV=3	P52907			0.960723	2.24848	26.6883	27.1398	25.8922	22.9616	26.4452	25.7045	27.7354	27.3489	26.7725	actin filament capping;barbed-end actin filament capping;biological regulation;blood coagulation;cellular component assembly;cellular component movement;cellular component organization;cellular component organization or biogenesis;cellular process;coagulation;defense response;hemostasis;immune response;immune system process;innate immune response;macromolecular complex assembly;macromolecular com…	actin binding;binding;cytoskeletal protein binding;protein binding	actin cytoskeleton;cell part;cytoplasmic part;cytoskeletal part;cytoskeleton;cytosol;extracellular membrane-bounded organelle;extracellular organelle;extracellular region;extracellular region part;extracellular vesicular exosome;F-actin capping protein complex;intracellular non-membrane-bounded organelle;intracellular organelle;intracellular organelle part;intracellular part;macromolecular comple…		3D-structure;Acetylation;Actin-binding;Actincapping;Completeproteome;Cytoplasm;Cytoskeleton;Directproteinsequencing;Referenceproteome	3	3	2	15	15	11.5	32.922	13.546	8	0	1	0	0	1	0	3	1	2
	Uncharacterized protein KIAA1671	KIAA1671	K1671_HUMAN Uncharacterized protein KIAA1671 OS=Homo sapiens GN=KIAA1671 PE=1 SV=2	Q9BY89			1.95137	2.22825	26.2335	22.97	20.3963	24.3032	25.0199	25.7733	26.747	27.6251	27.4091					Alternativesplicing;Completeproteome;Phosphoprotein;Referenceproteome	7	7	7	5.2	5.2	5.2	196.71	19.909	3	0	0	0	0	0	0	1	1	1
	Ankyrin repeat and KH domain-containing protein 1	ANKHD1	ANKH1_HUMAN Ankyrin repeat and KH domain-containing protein 1 OS=Homo sapiens GN=ANKHD1 PE=1 SV=1	Q8IWZ3			2.75397	2.15957	25.6068	26.1934	26.4668	28.1816	28.9544	28.6603	30.6738	31.1116	30.4896			cell part;cytoplasm;intracellular part		Acetylation;Alternativesplicing;ANKrepeat;Coiledcoil;Completeproteome;Cytoplasm;Phosphoprotein;Polymorphism;Referenceproteome;Repeat;RNA-binding	23	23	14	13.1	13.1	8.3	269.45	111.36	48	0	0	0	0	4	2	13	15	14
	Nuclear pore complex protein Nup133	NUP133	NU133_HUMAN Nuclear pore complex protein Nup133 OS=Homo sapiens GN=NUP133 PE=1 SV=2	Q8WUM0			0.723307	2.15841	22.9637	26.8319	25.9801	21.9507	26.4524	24.0099	25.4963	26.8833	26.5086	anatomical structure development;biological regulation;biosynthetic process;carbohydrate metabolic process;carbohydrate transport;cell cycle;cell cycle process;cell surface receptor linked signaling pathway;cellular biosynthetic process;cellular component disassembly;cellular component disassembly at cellular level;cellular component organization;cellular component organization at cellular level;…	nucleocytoplasmic transporter activity;transporter activity	cell part;chromosomal part;condensed chromosome kinetochore;cytoplasmic part;cytosol;envelope;intracellular non-membrane-bounded organelle;intracellular organelle;intracellular organelle part;intracellular part;kinetochore;macromolecular complex;membrane;membrane part;non-membrane-bounded organelle;nuclear envelope;nuclear membrane;nuclear part;nuclear pore;Nup107-160 complex;organelle;organelle …	RNA transport	3D-structure;Acetylation;Centromere;Chromosome;Completeproteome;Kinetochore;mRNAtransport;Nuclearporecomplex;Nucleus;Phosphoprotein;Polymorphism;Proteintransport;Referenceproteome;Translocation;Transport	6	6	6	8	8	8	128.98	22.825	5	0	0	1	0	1	0	1	2	0
	Structural maintenance of chromosomes protein 2	SMC2	SMC2_HUMAN Structural maintenance of chromosomes protein 2 OS=Homo sapiens GN=SMC2 PE=1 SV=2	O95347			0.29724	2.12992	25.4141	20.9991	25.8921	26.4344	18.7143	21.4169	26.1136	26.176	20.6659	cell cycle;cell cycle process;cell division;cellular component organization;cellular component organization at cellular level;cellular component organization or biogenesis;cellular component organization or biogenesis at cellular level;cellular macromolecular complex subunit organization;cellular macromolecule metabolic process;cellular metabolic process;cellular nitrogen compound metabolic proce…	adenyl nucleotide binding;adenyl ribonucleotide binding;ATP binding;binding;nucleotide binding;protein binding;protein dimerization activity;protein heterodimerization activity;purine nucleotide binding;purine ribonucleoside triphosphate binding;purine ribonucleotide binding;ribonucleotide binding	cell part;chromosomal part;chromosome;condensed chromosome;condensin complex;cytoplasm;cytoplasmic part;cytosol;extracellular membrane-bounded organelle;extracellular organelle;extracellular region part;extracellular vesicular exosome;intracellular membrane-bounded organelle;intracellular non-membrane-bounded organelle;intracellular organelle;intracellular organelle part;intracellular part;macrom…	Cell cycle - yeast	Acetylation;Alternativesplicing;ATP-binding;Cellcycle;Celldivision;Chromosome;Coiledcoil;Completeproteome;Cytoplasm;DNAcondensation;Mitosis;Nucleotide-binding;Nucleus;Polymorphism;Referenceproteome	3	3	3	2.5	2.5	2.5	135.65	5.6858	2	0	0	0	2	0	0	0	0	0
	MAP7 domain-containing protein 3	MAP7D3	MA7D3_HUMAN MAP7 domain-containing protein 3 OS=Homo sapiens GN=MAP7D3 PE=1 SV=2	Q8IWC1			2.15226	2.12909	25.4945	23.257	22.4597	28.57	29.5585	28.887	30.602	31.6416	31.1592	cellular component assembly;cellular component assembly at cellular level;cellular component organization;cellular component organization at cellular level;cellular component organization or biogenesis;cellular component organization or biogenesis at cellular level;cellular macromolecular complex assembly;cellular macromolecular complex subunit organization;cellular process;cellular protein compl…	binding;cytoskeletal protein binding;microtubule binding;protein binding;structural molecule activity;tubulin binding	actin cytoskeleton;cell part;centrosome;cytoplasm;cytoplasmic part;cytoskeletal part;cytoskeleton;intracellular membrane-bounded organelle;intracellular non-membrane-bounded organelle;intracellular organelle;intracellular organelle part;intracellular part;macromolecular complex;membrane;membrane-bounded organelle;microtubule;microtubule organizing center;non-membrane-bounded organelle;nuclear par…		Acetylation;Alternativesplicing;Coiledcoil;Completeproteome;Cytoplasm;Cytoskeleton;Phosphoprotein;Polymorphism;Referenceproteome	23	23	23	29.1	29.1	29.1	98.428	118.13	43	0	0	0	2	5	2	9	15	10
	NSFL1 cofactor p47	NSFL1C	NSF1C_HUMAN NSFL1 cofactor p47 OS=Homo sapiens GN=NSFL1C PE=1 SV=2	Q9UNZ2			2.49409	2.11174	24.7964	23.9943	23.628	26.3512	26.1643	26.3175	27.7318	28.6942	28.7423	autophagic vacuole assembly;biological regulation;catabolic process;cellular catabolic process;cellular component assembly;cellular component assembly at cellular level;cellular component organization;cellular component organization at cellular level;cellular component organization or biogenesis;cellular component organization or biogenesis at cellular level;cellular macromolecule catabolic proce…	binding;enzyme regulator activity;lipid binding;phosphatase regulator activity;protein binding;protein phosphatase regulator activity;protein phosphatase type 1 regulator activity;small conjugating protein binding;ubiquitin binding	cell part;chromosome;cytoplasm;cytoplasmic part;cytoskeleton;cytosol;Golgi apparatus part;Golgi stack;intermediate filament cytoskeleton;intracellular non-membrane-bounded organelle;intracellular organelle;intracellular organelle part;intracellular part;membrane;non-membrane-bounded organelle;nuclear part;nucleoplasm;organelle;organelle part;plasma membrane	Protein processing in endoplasmic reticulum	3D-structure;Alternativesplicing;Chromosome;Completeproteome;Directproteinsequencing;Golgiapparatus;Lipid-binding;Nucleus;Phosphoprotein;Polymorphism;Referenceproteome	8	8	8	21.9	21.9	21.9	40.572	22.994	4	0	0	0	0	0	0	1	1	2
	5-3 exoribonuclease 1	XRN1	XRN1_HUMAN 5-3 exoribonuclease 1 OS=Homo sapiens GN=XRN1 PE=1 SV=1	Q8IZH2			1.98206	2.10029	27.7259	26.1132	26.8098	28.38	29.5066	28.5419	31.1117	31.2965	30.3212	catabolic process;cellular catabolic process;cellular macromolecule catabolic process;cellular macromolecule metabolic process;cellular metabolic process;cellular nitrogen compound metabolic process;cellular process;exonucleolytic nuclear-transcribed mRNA catabolic process involved in deadenylation-dependent decay;gene expression;histone mRNA catabolic process;histone mRNA metabolic process;macro…	5'-3' exonuclease activity;binding;catalytic activity;DNA binding;exonuclease activity;hydrolase activity;hydrolase activity, acting on ester bonds;nuclease activity;nucleic acid binding	cell part;cytoplasm;cytoplasmic mRNA processing body;cytoplasmic part;cytoskeleton;cytosol;Golgi apparatus;intermediate filament cytoskeleton;intracellular membrane-bounded organelle;intracellular non-membrane-bounded organelle;intracellular organelle;intracellular part;macromolecular complex;membrane;membrane-bounded organelle;non-membrane-bounded organelle;organelle;plasma membrane;ribonucleopr…	Ribosome biogenesis in eukaryotes;RNA degradation	Alternativesplicing;Completeproteome;Cytoplasm;DNA-binding;Exonuclease;Hydrolase;Nuclease;Phosphoprotein;Polymorphism;Referenceproteome;RNA-binding;Tumorsuppressor	24	24	24	17.2	17.2	17.2	194.1	121.35	46	1	0	0	1	3	1	15	15	10
	Segment polarity protein dishevelled homolog DVL-2	DVL2	DVL2_HUMAN Segment polarity protein dishevelled homolog DVL-2 OS=Homo sapiens GN=DVL2 PE=1 SV=1	O14641			2.80511	2.09874	27.0838	23.0232	26.4926	29.0154	28.548	29.4811	31.0369	31.0926	31.2112	anatomical structure development;anatomical structure formation involved in morphogenesis;anatomical structure morphogenesis;biological regulation;biosynthetic process;canonical Wnt receptor signaling pathway;canonical Wnt receptor signaling pathway involved in regulation of cell proliferation;cell surface receptor linked signaling pathway;cellular biosynthetic process;cellular localization;cellu…	binding;frizzled binding;G-protein-coupled receptor binding;identical protein binding;protein binding;receptor binding	apical part of cell;cell part;clathrin-coated endocytic vesicle;clathrin-coated vesicle;coated vesicle;cytoplasm;cytoplasmic membrane-bounded vesicle;cytoplasmic part;cytoplasmic vesicle;cytosol;endocytic vesicle;intracellular membrane-bounded organelle;intracellular organelle;intracellular part;membrane;membrane-bounded organelle;membrane-bounded vesicle;nucleus;organelle;plasma membrane;vesicle	Basal cell carcinoma;Melanogenesis;Notch signaling pathway;Pathways in cancer;Wnt signaling pathway	3D-structure;Cellmembrane;Completeproteome;Cytoplasm;Cytoplasmicvesicle;Developmentalprotein;Membrane;Methylation;Phosphoprotein;Polymorphism;Referenceproteome;Wntsignalingpathway	15	15	13	30	30	26.8	78.947	104.11	33	0	0	0	1	2	2	9	9	10
	Splicing factor 1	SF1	SF01_HUMAN Splicing factor 1 OS=Homo sapiens GN=SF1 PE=1 SV=4	Q15637			1.2566	2.09318	21.6189	24.1975	22.1686	23.7448	25.9338	25.43	27.156	26.3957	27.8365	biological regulation;biosynthetic process;cell differentiation;cellular biosynthetic process;cellular component assembly;cellular component assembly at cellular level;cellular component organization;cellular component organization at cellular level;cellular component organization or biogenesis;cellular component organization or biogenesis at cellular level;cellular developmental process;cellular…	binding;cation binding;ion binding;metal ion binding;nucleic acid binding;protein binding transcription factor activity;RNA binding;transcription cofactor activity;transcription corepressor activity;transcription factor binding transcription factor activity;transition metal ion binding;zinc ion binding	cell part;cytoplasmic part;intracellular membrane-bounded organelle;intracellular non-membrane-bounded organelle;intracellular organelle;intracellular organelle part;intracellular part;macromolecular complex;membrane-bounded organelle;non-membrane-bounded organelle;nuclear part;nucleoplasm;nucleus;organelle;organelle part;ribonucleoprotein complex;ribosome;spliceosomal complex		3D-structure;Acetylation;Alternativesplicing;Completeproteome;Directproteinsequencing;Metal-binding;mRNAprocessing;mRNAsplicing;Nucleus;Phosphoprotein;Polymorphism;Referenceproteome;Repressor;RNA-binding;Spliceosome;Transcription;Transcriptionregulation;Zinc;Zinc-finger	6	6	6	12.2	12.2	12.2	68.329	33.652	10	0	0	0	0	2	0	2	4	2
	Histone H2A.V;Histone H2A.Z	H2AFV;H2AFZ	H2AV_HUMAN Histone H2A.V OS=Homo sapiens GN=H2AFV PE=1 SV=3;H2AZ_HUMAN Histone H2A.Z OS=Homo sapiens GN=H2AFZ PE=1 SV=2	Q71UI9;P0C0S5			0.97609	2.08453	26.3112	26.3891	26.8468	24.2504	20.961	21.8603	24.6991	24.0595	24.5668	biological regulation;cellular process;cellular response to chemical stimulus;cellular response to endogenous stimulus;cellular response to estradiol stimulus;cellular response to estrogen stimulus;cellular response to hormone stimulus;cellular response to organic substance;cellular response to steroid hormone stimulus;cellular response to stimulus;positive regulation of biological process;positi…	binding;chromatin binding;chromatin DNA binding;core promoter binding;core promoter proximal region DNA binding;core promoter proximal region sequence-specific DNA binding;core promoter sequence-specific DNA binding;DNA binding;enhancer binding;enhancer sequence-specific DNA binding;nucleic acid binding;nucleosomal DNA binding;nucleosome binding;regulatory region DNA binding;regulatory region nuc…	cell part;chromatin;chromosomal part;euchromatin;extracellular membrane-bounded organelle;extracellular organelle;extracellular region part;extracellular vesicular exosome;heterochromatin;intracellular membrane-bounded organelle;intracellular organelle;intracellular organelle part;intracellular part;macromolecular complex;membrane-bounded organelle;membrane-bounded vesicle;nuclear chromatin;nucle…	Systemic lupus erythematosus	3D-structure;Acetylation;Alternativesplicing;Chromosome;Completeproteome;DNA-binding;Isopeptidebond;Nucleosomecore;Nucleus;Polymorphism;Referenceproteome;Ublconjugation	3	1	1	20.3	7.8	7.8	13.509	2.1273	1	0	1	0	0	0	0	0	0	0
	Cold shock domain-containing protein E1	CSDE1	CSDE1_HUMAN Cold shock domain-containing protein E1 OS=Homo sapiens GN=CSDE1 PE=1 SV=2	O75534			1.89739	2.07519	29.8883	27.5479	27.8781	29.5275	30.4883	29.3466	31.8449	32.4394	31.3036	anatomical structure development;biological regulation;catabolic process;cellular catabolic process;cellular macromolecule catabolic process;cellular macromolecule metabolic process;cellular metabolic process;cellular nitrogen compound metabolic process;cellular process;developmental process;developmental process involved in reproduction;gonad development;macromolecule catabolic process;macromole…	binding;DNA binding;nucleic acid binding	cell part;CRD-mediated mRNA stability complex;cytoplasm;cytoplasmic part;Golgi apparatus;intracellular membrane-bounded organelle;intracellular organelle;intracellular organelle part;intracellular part;macromolecular complex;membrane;membrane-bounded organelle;mitochondrial inner membrane;mitochondrial membrane;mitochondrial part;organelle;organelle inner membrane;organelle membrane;organelle par…		3D-structure;Acetylation;Alternativesplicing;Completeproteome;Cytoplasm;Phosphoprotein;Referenceproteome;Repeat;RNA-binding	25	25	25	38.8	38.8	38.8	88.884	151.94	62	4	1	0	3	6	1	14	19	14
	Rap guanine nucleotide exchange factor 6	RAPGEF6	RPGF6_HUMAN Rap guanine nucleotide exchange factor 6 OS=Homo sapiens GN=RAPGEF6 PE=1 SV=2	Q8TEU7			0.629906	2.06918	25.0332	24.8224	23.3777	21.417	26.1423	25.4259	26.1995	26.7223	26.271	activation of adenylate cyclase activity;activation of adenylate cyclase activity by adrenergic receptor signaling pathway;activation of adenylate cyclase activity by G-protein signaling pathway;adrenergic receptor signaling pathway;anatomical structure development;biological regulation;blood vessel development;brain-derived neurotrophic factor receptor signaling pathway;cAMP-mediated signaling;c…	adenyl nucleotide binding;adenyl ribonucleotide binding;adrenergic receptor binding;AMP binding;beta-1 adrenergic receptor binding;binding;calcium ion binding;cAMP binding;cation binding;cyclic nucleotide binding;diacylglycerol binding;enzyme activator activity;enzyme binding;enzyme regulator activity;G-protein-coupled receptor binding;GTPase activator activity;GTPase binding;GTPase regulator act…	apical plasma membrane;cell body;cell junction;cell part;cell projection;cell-cell junction;cytoplasm;cytoplasmic membrane-bounded vesicle;cytoplasmic part;cytoplasmic vesicle;cytosol;endocytic vesicle;endosome;integral to membrane;integral to plasma membrane;intracellular membrane-bounded organelle;intracellular organelle;intracellular part;intrinsic to membrane;intrinsic to plasma membrane;late…	MAPK signaling pathway	3D-structure;Acetylation;Alternativesplicing;Celljunction;Cellmembrane;Completeproteome;Cytoplasm;Developmentalprotein;Differentiation;Endosome;GTPaseactivation;Guanine-nucleotidereleasingfactor;Membrane;Neurogenesis;Phosphoprotein;Polymorphism;Referenceproteome;Ublconjugation	6	6	6	5.6	5.6	5.6	179.42	79.273	3	0	0	0	0	0	0	1	1	1
	YTH domain-containing family protein 3	YTHDF3	YTHD3_HUMAN YTH domain family protein 3 OS=Homo sapiens GN=YTHDF3 PE=1 SV=1	Q7Z739			3.32926	2.06611	25.7835	21.4033	23.5722	25.7739	26.3262	25.9441	27.973	27.9678	28.3017					Acetylation;Completeproteome;Directproteinsequencing;Phosphoprotein;Referenceproteome;RNA-binding	6	3	1	10.6	6.3	1.7	63.86	18.741	12	0	0	0	0	1	2	3	4	2
	60 kDa SS-A/Ro ribonucleoprotein	TROVE2	RO60_HUMAN 60 kDa SS-A/Ro ribonucleoprotein OS=Homo sapiens GN=TROVE2 PE=1 SV=2	P10155			0.476252	2.0534	24.0273	26.7659	23.4382	21.0416	25.3638	21.8172	26.3091	25.899	22.1746	anatomical structure development;anatomical structure morphogenesis;biological regulation;biosynthetic process;cell part morphogenesis;cell projection morphogenesis;cell projection organization;cell surface receptor linked signaling pathway;cellular biosynthetic process;cellular component morphogenesis;cellular component organization;cellular component organization at cellular level;cellular comp…	binding;cation binding;ion binding;metal ion binding;nucleic acid binding;RNA binding;snRNA binding;U2 snRNA binding	cell part;cytoplasm;intracellular organelle part;intracellular part;macromolecular complex;nuclear part;nucleoplasm;organelle part;ribonucleoprotein complex	Systemic lupus erythematosus	Acetylation;Alternativesplicing;Ciliumbiogenesis/degradation;Completeproteome;Cytoplasm;Directproteinsequencing;Metal-binding;Phosphoprotein;Referenceproteome;Repeat;Ribonucleoprotein;RNA-binding	3	3	3	7.1	7.1	7.1	60.67	9.6454	1	0	0	0	0	0	0	1	0	0
	Ras GTPase-activating protein-binding protein 1	G3BP1	G3BP1_HUMAN Ras GTPase-activating protein-binding protein 1 OS=Homo sapiens GN=G3BP1 PE=1 SV=1	Q13283			0.85295	2.0511	28.1734	27.5151	28.2411	25.319	28.3934	28.835	29.4205	29.8875	29.3927	biological regulation;cellular macromolecule metabolic process;cellular metabolic process;cellular nitrogen compound metabolic process;cellular process;cellular response to stimulus;cytoplasmic sequestering of NF-kappaB;cytoplasmic sequestering of protein;cytoplasmic sequestering of transcription factor;DNA conformation change;DNA duplex unwinding;DNA geometric change;DNA metabolic process;establ…	adenyl nucleotide binding;adenyl ribonucleotide binding;ATP binding;ATPase activity;ATPase activity, coupled;ATP-dependent DNA helicase activity;ATP-dependent helicase activity;ATP-dependent RNA helicase activity;binding;catalytic activity;DNA binding;DNA helicase activity;DNA-dependent ATPase activity;endonuclease activity;helicase activity;hydrolase activity;hydrolase activity, acting on acid a…	adherens junction;anchoring junction;cell junction;cell part;cell-substrate adherens junction;cell-substrate junction;cytoplasm;cytoplasmic part;cytosol;focal adhesion;intracellular membrane-bounded organelle;intracellular non-membrane-bounded organelle;intracellular organelle;intracellular part;macromolecular complex;membrane;membrane-bounded organelle;non-membrane-bounded organelle;nucleus;orga…		3D-structure;Acetylation;Alternativesplicing;ATP-binding;Cellmembrane;Completeproteome;Cytoplasm;Directproteinsequencing;DNA-binding;Endonuclease;Helicase;Hydrolase;Membrane;Methylation;mRNAtransport;Nuclease;Nucleotide-binding;Nucleus;Phosphoprotein;Polymorphism;Referenceproteome;RNA-binding;Transport	11	11	11	31.8	31.8	31.8	52.164	47.489	15	0	0	0	0	1	1	2	4	7
	Coiled-coil domain-containing protein 124	CCDC124	CC124_HUMAN Coiled-coil domain-containing protein 124 OS=Homo sapiens GN=CCDC124 PE=1 SV=1	Q96CT7			0.599268	2.04241	25.9535	23.9864	25.4849	26.7598	25.5038	21.7972	26.566	27.3614	26.2606	cell cycle;cell division;cellular process		cell part;cytoplasm;cytoplasmic part;cytoskeletal part;intracellular organelle part;intracellular part;membrane;microtubule organizing center;midbody;organelle part;plasma membrane		Cellcycle;Celldivision;Coiledcoil;Completeproteome;Cytoplasm;Cytoskeleton;Phosphoprotein;Polymorphism;Referenceproteome	6	6	6	25.6	25.6	25.6	25.835	22.449	4	0	0	0	0	0	0	2	2	0
	Inner nuclear membrane protein Man1	LEMD3	MAN1_HUMAN Inner nuclear membrane protein Man1 OS=Homo sapiens GN=LEMD3 PE=1 SV=2	Q9Y2U8			0.474661	2.0406	23.1623	24.9649	22.5289	24.6964	26.1147	20.102	24.8406	25.9453	26.249	biological regulation;blood vessel endothelial cell migration;blood vessel endothelial cell migration involved in intussusceptive angiogenesis;cell differentiation;cell migration;cell motility;cellular component movement;cellular component organization;cellular component organization at cellular level;cellular component organization or biogenesis;cellular component organization or biogenesis at c…	binding;DNA binding;nucleic acid binding;nucleotide binding	cell part;integral to membrane;integral to nuclear inner membrane;integral to organelle membrane;intracellular organelle part;intracellular part;intrinsic to membrane;intrinsic to nuclear inner membrane;intrinsic to organelle membrane;membrane;membrane part;nuclear inner membrane;nuclear membrane;nuclear membrane part;nuclear part;organelle inner membrane;organelle membrane;organelle part		3D-structure;Acetylation;Completeproteome;DNA-binding;Membrane;Nucleus;Phosphoprotein;Polymorphism;Referenceproteome;Transmembrane;Transmembranehelix	3	3	3	4.5	4.5	4.5	99.996	5.9746	3	0	0	0	0	0	0	1	1	1
	Protein LSM14 homolog A	LSM14A	LS14A_HUMAN Protein LSM14 homolog A OS=Homo sapiens GN=LSM14A PE=1 SV=3	Q8ND56			1.99301	2.01535	29.3817	27.203	27.3913	28.5628	27.9132	28.4898	30.946	30.4519	29.6138	biological regulation;cellular component assembly;cellular component assembly at cellular level;cellular component organization;cellular component organization at cellular level;cellular component organization or biogenesis;cellular component organization or biogenesis at cellular level;cellular macromolecular complex assembly;cellular macromolecular complex subunit organization;cellular process;…	binding;DNA binding;double-stranded DNA binding;double-stranded RNA binding;nucleic acid binding;RNA binding;single-stranded RNA binding;structure-specific DNA binding	cell part;cytoplasm;cytoplasmic mRNA processing body;cytoplasmic part;intracellular membrane-bounded organelle;intracellular non-membrane-bounded organelle;intracellular organelle;intracellular part;macromolecular complex;membrane-bounded organelle;non-membrane-bounded organelle;organelle;ribonucleoprotein complex;RNA granule;stress granule		Acetylation;Alternativesplicing;Completeproteome;Cytoplasm;Developmentalprotein;Phosphoprotein;Polymorphism;Referenceproteome;Repressor;Ribonucleoprotein;Translationregulation	9	9	9	21.2	21.2	21.2	50.529	36.216	20	0	1	0	1	1	0	8	5	4
	Tripartite motif-containing protein 26	TRIM26	TRI26_HUMAN Tripartite motif-containing protein 26 OS=Homo sapiens GN=TRIM26 PE=2 SV=1	Q12899			1.70974	1.99691	25.4303	26.3622	27.0012	26.7619	25.199	25.9378	27.441	28.3775	28.0708	biological regulation;cell surface receptor linked signaling pathway;cellular process;cellular response to chemical stimulus;cellular response to cytokine stimulus;cellular response to interferon-gamma;cellular response to organic substance;cellular response to stimulus;cytokine-mediated signaling pathway;defense response;immune response;immune system process;innate immune response;interferon-gam…	binding;cation binding;DNA binding;ion binding;metal ion binding;nucleic acid binding;transition metal ion binding;zinc ion binding	cell part;cytoplasmic part;cytosol;intracellular part		Coiledcoil;Completeproteome;Metal-binding;Polymorphism;Referenceproteome;Zinc;Zinc-finger	8	8	8	17.3	17.3	17.3	62.165	28.696	9	0	0	0	0	0	0	4	3	2
	Suppressor of G2 allele of SKP1 homolog	SUGT1	SUGT1_HUMAN Suppressor of G2 allele of SKP1 homolog OS=Homo sapiens GN=SUGT1 PE=1 SV=3	Q9Y2Z0			1.00276	1.99006	26.3581	25.1396	26.7979	29.1157	28.2842	26.0384	29.7106	29.6043	30.0936	biological regulation;cell cycle phase;cell cycle process;cellular component organization;cellular component organization at cellular level;cellular component organization or biogenesis;cellular component organization or biogenesis at cellular level;cellular process;cellular response to stimulus;defense response;immune response;immune system process;innate immune response;intracellular receptor m…		cell part;chromosomal part;cytoplasm;cytoplasmic part;cytosol;intracellular membrane-bounded organelle;intracellular non-membrane-bounded organelle;intracellular organelle;intracellular organelle part;intracellular part;kinetochore;macromolecular complex;membrane-bounded organelle;non-membrane-bounded organelle;nucleus;organelle;organelle part;protein complex;ubiquitin ligase complex	NOD-like receptor signaling pathway;Plant-pathogen interaction	3D-structure;Acetylation;Alternativesplicing;Completeproteome;Cytoplasm;Directproteinsequencing;Nucleus;Phosphoprotein;Referenceproteome;Repeat;TPRrepeat;Ublconjugationpathway	5	5	5	19.2	19.2	19.2	41.024	54.879	14	0	0	0	2	1	0	3	3	5
	Treacle protein	TCOF1	TCOF_HUMAN Treacle protein OS=Homo sapiens GN=TCOF1 PE=1 SV=3	Q13428			2.80509	1.98829	29.1407	29.0525	29.6654	31.4882	31.1391	31.9405	33.5332	33.2981	33.7014	anatomical structure development;biosynthetic process;cellular biosynthetic process;cellular macromolecule biosynthetic process;cellular macromolecule metabolic process;cellular metabolic process;cellular nitrogen compound metabolic process;cellular process;developmental process;macromolecule biosynthetic process;macromolecule metabolic process;metabolic process;nitrogen compound metabolic proces…	transporter activity	cell part;cytoplasm;intracellular membrane-bounded organelle;intracellular non-membrane-bounded organelle;intracellular organelle;intracellular organelle part;intracellular part;membrane-bounded organelle;non-membrane-bounded organelle;nuclear part;nucleolus;nucleus;organelle;organelle part	Ribosome biogenesis in eukaryotes	Acetylation;Alternativesplicing;Completeproteome;Directproteinsequencing;Diseasemutation;Nucleus;Phosphoprotein;Polymorphism;Referenceproteome;Transport	43	43	43	30.5	30.5	30.5	152.1	210.23	135	4	5	5	13	13	17	26	19	33
	Aspartate--tRNA ligase, mitochondrial	DARS2	SYDM_HUMAN Aspartate--tRNA ligase, mitochondrial OS=Homo sapiens GN=DARS2 PE=1 SV=1	Q6PI48			0.515624	1.98809	26.3604	27.5859	24.5863	26.3468	24.8255	21.2515	26.8805	26.9022	24.6053	amine metabolic process;amino acid activation;asparaginyl-tRNA aminoacylation;carboxylic acid metabolic process;cellular amine metabolic process;cellular amino acid metabolic process;cellular ketone metabolic process;cellular macromolecule metabolic process;cellular metabolic process;cellular nitrogen compound metabolic process;cellular process;gene expression;macromolecule metabolic process;meta…	adenyl nucleotide binding;adenyl ribonucleotide binding;aminoacyl-tRNA ligase activity;aspartate-tRNA ligase activity;aspartate-tRNA(Asn) ligase activity;ATP binding;binding;catalytic activity;identical protein binding;ligase activity;ligase activity, forming aminoacyl-tRNA and related compounds;ligase activity, forming carbon-oxygen bonds;nucleic acid binding;nucleotide binding;protein binding;p…	cell part;cytoplasmic part;intracellular membrane-bounded organelle;intracellular organelle;intracellular organelle lumen;intracellular organelle part;intracellular part;membrane-bounded organelle;membrane-enclosed lumen;mitochondrial matrix;mitochondrial part;mitochondrion;nuclear part;nucleoplasm;nucleus;organelle;organelle lumen;organelle part	Aminoacyl-tRNA biosynthesis	3D-structure;Acetylation;Aminoacyl-tRNAsynthetase;ATP-binding;Completeproteome;Diseasemutation;Ligase;Mitochondrion;Nucleotide-binding;Phosphoprotein;Polymorphism;Proteinbiosynthesis;Referenceproteome;Transitpeptide	3	3	3	6	6	6	73.562	10.627	11	0	4	1	1	0	0	3	2	0
	Nucleosome assembly protein 1-like 4	NAP1L4	NP1L4_HUMAN Nucleosome assembly protein 1-like 4 OS=Homo sapiens GN=NAP1L4 PE=1 SV=1	Q99733			2.77779	1.97783	27.7684	26.7035	26.4083	26.4575	26.7121	27.2814	28.9742	28.7762	28.6342	cellular component assembly;cellular component assembly at cellular level;cellular component organization;cellular component organization at cellular level;cellular component organization or biogenesis;cellular component organization or biogenesis at cellular level;cellular macromolecular complex assembly;cellular macromolecular complex subunit organization;cellular process;chromatin organization…	binding;protein binding;unfolded protein binding	cell part;cytoplasm;intracellular membrane-bounded organelle;intracellular organelle;intracellular part;membrane-bounded organelle;nucleus;organelle		Acetylation;Alternativesplicing;Completeproteome;Nucleus;Phosphoprotein;Referenceproteome	19	17	17	62.1	59.5	59.5	42.823	253.02	11	0	1	0	1	0	3	3	1	2
	Trichoplein keratin filament-binding protein	TCHP	TCHP_HUMAN Trichoplein keratin filament-binding protein OS=Homo sapiens GN=TCHP PE=1 SV=1	Q9BT92			1.25312	1.97505	22.6359	22.4006	23.1836	25.375	23.3183	23.9869	26.165	25.485	26.9553	apoptosis;biological regulation;cell death;cellular process;death;negative regulation of biological process;negative regulation of cell growth;negative regulation of cellular process;negative regulation of growth;programmed cell death;regulation of biological process;regulation of cell growth;regulation of cellular component organization;regulation of cellular process;regulation of growth		apical cortex;cell cortex part;cell part;centrosome;cytoplasm;cytoplasmic part;cytoskeletal part;intermediate filament;intracellular membrane-bounded organelle;intracellular non-membrane-bounded organelle;intracellular organelle;intracellular organelle part;intracellular part;keratin filament;macromolecular complex;membrane;membrane-bounded organelle;microtubule organizing center;mitochondrion;no…		Apoptosis;Cellmembrane;Coiledcoil;Completeproteome;Cytoplasm;Cytoskeleton;Membrane;Mitochondrion;Polymorphism;Referenceproteome;Tumorsuppressor	4	4	4	9.2	9.2	9.2	61.071	27.201	5	0	0	0	0	0	0	1	3	1
	Zinc finger protein 598	ZNF598	ZN598_HUMAN Zinc finger protein 598 OS=Homo sapiens GN=ZNF598 PE=1 SV=1	Q86UK7			1.69513	1.96839	23.0191	22.8102	23.1475	23.3488	24.1269	25.0205	26.1508	26.4893	25.7614		binding;cation binding;ion binding;metal ion binding;transition metal ion binding;zinc ion binding			Alternativesplicing;Completeproteome;Metal-binding;Phosphoprotein;Polymorphism;Referenceproteome;Zinc;Zinc-finger	4	4	4	5.2	5.2	5.2	98.636	16.013	4	0	0	0	0	0	0	2	2	0
	Fermitin family homolog 2	FERMT2	FERM2_HUMAN Fermitin family homolog 2 OS=Homo sapiens GN=FERMT2 PE=1 SV=1	Q96AC1			0.752952	1.9638	23.2395	24.7603	23.537	22.0988	24.4988	21.3164	25.3099	25.3352	23.1604	anatomical structure morphogenesis;biological adhesion;biological regulation;cell adhesion;cell junction assembly;cell junction organization;cell morphogenesis;cell morphogenesis involved in differentiation;cell surface receptor linked signaling pathway;cell-matrix adhesion;cell-substrate adhesion;cell-substrate junction assembly;cellular component assembly;cellular component assembly at cellular…	binding;lipid binding;phosphatidylinositol binding;phosphatidylinositol-3,4,5-trisphosphate binding;phospholipid binding	actin filament bundle;actomyosin;adherens junction;anchoring junction;cell cortex;cell junction;cell part;cell projection membrane;cell projection part;cell surface;cell-substrate adherens junction;cell-substrate junction;contractile fiber part;cytoplasm;cytoplasmic part;cytoskeletal part;cytosol;extrinsic to internal side of plasma membrane;extrinsic to membrane;extrinsic to plasma membrane;fila…		3D-structure;Alternativesplicing;Celladhesion;Celljunction;Cellmembrane;Cellprojection;Cellshape;Completeproteome;Cytoplasm;Cytoskeleton;Lipid-binding;Membrane;Nucleus;Phosphoprotein;Referenceproteome;Wntsignalingpathway	3	3	3	7.8	7.8	7.8	77.86	18.784	5	0	0	0	0	0	0	3	2	0
	Tight junction protein ZO-1	TJP1	ZO1_HUMAN Tight junction protein ZO-1 OS=Homo sapiens GN=TJP1 PE=1 SV=3	Q07157			2.66908	1.95704	29.1384	26.1808	28.2953	30.478	30.9809	30.4791	32.4338	33.0427	32.3326	anatomical structure formation involved in morphogenesis;apoptosis;biological regulation;blastocyst formation;carbohydrate homeostasis;cell death;cell junction assembly;cell junction organization;cell-cell junction assembly;cell-cell junction organization;cellular chemical homeostasis;cellular component assembly;cellular component assembly at cellular level;cellular component disassembly;cellular…		adherens junction;anchoring junction;apical junction complex;apical part of cell;apical plasma membrane;apicolateral plasma membrane;basolateral plasma membrane;cell junction;cell part;cell-cell adherens junction;cell-cell contact zone;cell-cell junction;cytoplasm;cytoplasmic part;cytosol;gap junction;intercalated disc;intercellular canaliculus;intracellular membrane-bounded organelle;intracellul…	Adherens junction;Epithelial cell signaling in Helicobacter pylori infection;Gap junction;Tight junction;Vibrio cholerae infection	3D-structure;Alternativesplicing;Calmodulin-binding;Celljunction;Cellmembrane;Completeproteome;Gapjunction;Membrane;Phosphoprotein;Polymorphism;Referenceproteome;Repeat;SH3domain;Tightjunction	43	43	42	33.2	33.2	32.7	195.46	263	97	0	0	0	2	8	3	28	34	22
	DENN domain-containing protein 4C	DENND4C	DEN4C_HUMAN DENN domain-containing protein 4C OS=Homo sapiens GN=DENND4C PE=1 SV=2	Q5VZ89			0.50102	1.94421	22.3727	19.8139	22.7659	20.9887	25.9806	24.2451	26.1983	26.8401	24.0087	biological regulation;cellular component organization;cellular component organization or biogenesis;cellular localization;cellular macromolecule localization;cellular membrane organization;cellular process;cellular protein localization;cellular response to chemical stimulus;cellular response to endogenous stimulus;cellular response to hormone stimulus;cellular response to insulin stimulus;cellula…	enzyme regulator activity;GTPase regulator activity;guanyl-nucleotide exchange factor activity;nucleoside-triphosphatase regulator activity;Rab guanyl-nucleotide exchange factor activity;Ras guanyl-nucleotide exchange factor activity;small GTPase regulator activity	cell part;cytoplasmic membrane-bounded vesicle;cytoplasmic part;cytoplasmic vesicle;cytoplasmic vesicle membrane;cytoplasmic vesicle part;cytosol;insulin-responsive compartment;intracellular membrane-bounded organelle;intracellular organelle;intracellular organelle part;intracellular part;membrane;membrane-bounded organelle;membrane-bounded vesicle;organelle;organelle membrane;organelle part;plas…		Alternativesplicing;Cellmembrane;Completeproteome;Cytoplasm;Cytoplasmicvesicle;Guanine-nucleotidereleasingfactor;Membrane;Phosphoprotein;Polymorphism;Proteintransport;Referenceproteome;Transport	3	3	3	2.2	2.2	2.2	186.85	14.636	6	0	0	0	0	0	0	3	3	0
	Phosphoglucomutase-2	PGM2	PGM2_HUMAN Phosphoglucomutase-2 OS=Homo sapiens GN=PGM2 PE=1 SV=4	Q96G03			1.59102	1.94215	24.4351	26.6042	25.6993	22.4097	23.2974	23.2838	25.4398	25.392	23.9856	alcohol catabolic process;alcohol metabolic process;biosynthetic process;carbohydrate biosynthetic process;carbohydrate catabolic process;carbohydrate metabolic process;catabolic process;cellular biosynthetic process;cellular carbohydrate biosynthetic process;cellular carbohydrate catabolic process;cellular carbohydrate metabolic process;cellular glucan metabolic process;cellular macromolecule bi…	binding;catalytic activity;cation binding;intramolecular transferase activity;intramolecular transferase activity, phosphotransferases;ion binding;isomerase activity;magnesium ion binding;metal ion binding;phosphoglucomutase activity;phosphopentomutase activity	cell part;cytoplasmic part;cytosol;extracellular membrane-bounded organelle;extracellular organelle;extracellular region part;extracellular vesicular exosome;intracellular part;membrane-bounded organelle;membrane-bounded vesicle;organelle;vesicle	Amino sugar and nucleotide sugar metabolism;Galactose metabolism;Glycolysis / Gluconeogenesis;Pentose phosphate pathway;Purine metabolism;Starch and sucrose metabolism;Streptomycin biosynthesis	Acetylation;Alternativesplicing;Carbohydratemetabolism;Completeproteome;Cytoplasm;Directproteinsequencing;Glucosemetabolism;Isomerase;Magnesium;Metal-binding;Phosphoprotein;Polymorphism;Referenceproteome	3	3	3	6.7	6.7	6.7	68.283	11.032	1	0	0	0	0	0	0	0	1	0
	Numb-like protein	NUMBL	NUMBL_HUMAN Numb-like protein OS=Homo sapiens GN=NUMBL PE=1 SV=1	Q9Y6R0			1.58399	1.93457	25.9609	23.6954	23.8821	24.5703	25.7787	24.8008	26.2157	27.6665	27.0714	adherens junction organization;anatomical structure development;anatomical structure morphogenesis;axonogenesis;biological regulation;cell division;cell junction organization;cell part morphogenesis;cell projection morphogenesis;cell projection organization;cell surface receptor linked signaling pathway;cell-cell junction organization;cellular component morphogenesis;cellular component organizati…		cell part;cytoplasm;intracellular part	Notch signaling pathway	3D-structure;Completeproteome;Cytoplasm;Developmentalprotein;Neurogenesis;Phosphoprotein;Referenceproteome;Ublconjugationpathway	3	3	3	4.9	4.9	4.9	64.891	6.2516	5	0	0	0	0	0	0	2	2	1
	UPF0690 protein C1orf52	C1orf52	CA052_HUMAN UPF0690 protein C1orf52 OS=Homo sapiens GN=C1orf52 PE=1 SV=1	Q8N6N3			1.08748	1.93437	23.3377	20.5675	22.9844	24.3975	22.8232	24.7298	25.1604	25.5026	27.0906			cell part;intracellular membrane-bounded organelle;intracellular organelle;intracellular organelle part;intracellular part;membrane-bounded organelle;nuclear part;nucleoplasm;nucleus;organelle;organelle part		Alternativesplicing;Completeproteome;Phosphoprotein;Referenceproteome	3	3	3	12.1	12.1	12.1	20.599	6.4201	6	0	0	0	0	0	1	2	1	2
	Gamma-taxilin	TXLNG	TXLNG_HUMAN Gamma-taxilin OS=Homo sapiens GN=TXLNG PE=1 SV=2	Q9NUQ3			0.505278	1.88759	25.6836	22.2125	23.2001	25.2114	21.8038	22.3553	22.523	26.4122	26.0981	biological regulation;biosynthetic process;cell cycle;cellular biosynthetic process;cellular macromolecule biosynthetic process;cellular macromolecule metabolic process;cellular metabolic process;cellular nitrogen compound metabolic process;cellular process;macromolecule biosynthetic process;macromolecule metabolic process;metabolic process;nitrogen compound metabolic process;nucleic acid metabol…	binding;protein binding;protein dimerization activity;protein heterodimerization activity	cell part;cytoplasmic part;cytosol;intracellular organelle part;intracellular part;membrane;nuclear membrane;nuclear part;organelle membrane;organelle part		Alternativesplicing;Cellcycle;Coiledcoil;Completeproteome;Cytoplasm;Membrane;Nucleus;Phosphoprotein;Polymorphism;Referenceproteome;Transcription;Transcriptionregulation	4	4	4	9.1	9.1	9.1	60.585	13.035	1	0	0	0	0	0	0	0	0	1
	G2 and S phase-expressed protein 1	GTSE1	GTSE1_HUMAN G2 and S phase-expressed protein 1 OS=Homo sapiens GN=GTSE1 PE=1 SV=3	Q9NYZ3			1.14767	1.87982	25.7601	24.2457	23.7498	25.3087	24.3083	26.0167	26.1681	26.9167	28.1884	biological regulation;cellular process;cellular response to stimulus;cellular response to stress;DNA damage response, signal transduction by p53 class mediator;DNA damage response, signal transduction by p53 class mediator resulting in cell cycle arrest;intracellular signal transduction;microtubule-based process;positive regulation of biological process;positive regulation of cell cycle arrest;po…		cell part;cytoplasmic microtubule;cytoplasmic part;cytoskeletal part;intracellular organelle part;intracellular part;macromolecular complex;membrane;microtubule;organelle part;protein complex	p53 signaling pathway	Completeproteome;Cytoplasm;Cytoskeleton;Microtubule;Phosphoprotein;Polymorphism;Referenceproteome	3	3	3	5	5	5	76.644	9.1694	4	0	0	0	0	0	0	0	2	2
	Ataxin-2-like protein	ATXN2L	ATX2L_HUMAN Ataxin-2-like protein OS=Homo sapiens GN=ATXN2L PE=1 SV=2	Q8WWM7			2.60889	1.876	28.8478	28.7249	28.3522	29.9472	30.5486	30.8544	32.1792	32.3977	32.4014	biological regulation;cellular component assembly;cellular component assembly at cellular level;cellular component organization;cellular component organization at cellular level;cellular component organization or biogenesis;cellular component organization or biogenesis at cellular level;cellular macromolecular complex assembly;cellular macromolecular complex subunit organization;cellular process;…		cell part;cytoplasm;cytoplasmic part;intracellular non-membrane-bounded organelle;intracellular organelle;intracellular organelle part;intracellular part;macromolecular complex;membrane;non-membrane-bounded organelle;nuclear body;nuclear part;nuclear speck;nucleoplasm part;organelle;organelle part;ribonucleoprotein complex;RNA granule;stress granule		Acetylation;Alternativesplicing;Completeproteome;Directproteinsequencing;Membrane;Phosphoprotein;Referenceproteome	29	29	28	31.5	31.5	30.7	113.37	103.86	78	0	1	0	4	5	7	19	18	24
	Liprin-beta-1	PPFIBP1	LIPB1_HUMAN Liprin-beta-1 OS=Homo sapiens GN=PPFIBP1 PE=1 SV=2	Q86W92			0.69801	1.86615	24.0284	24.2881	25.4267	25.8068	23.7462	21.8792	25.4987	25.0097	26.5222	biological adhesion;cell adhesion;cellular process		adherens junction;anchoring junction;cell junction;cell part;cell-substrate adherens junction;cell-substrate junction;focal adhesion;membrane;plasma membrane		Acetylation;Alternativesplicing;Coiledcoil;Completeproteome;Phosphoprotein;Polymorphism;Referenceproteome;Repeat	3	3	3	3.2	3.2	3.2	114.02	14.87	0	0	0	0	0	0	0	0	0	0
	Peptidyl-prolyl cis-trans isomerase FKBP4;Peptidyl-prolyl cis-trans isomerase FKBP4, N-terminally processed	FKBP4	FKBP4_HUMAN Peptidyl-prolyl cis-trans isomerase FKBP4 OS=Homo sapiens GN=FKBP4 PE=1 SV=3	Q02790			2.15619	1.84348	30.102	30.503	29.7511	29.861	29.236	28.7899	31.3039	31.3431	30.7704	anatomical structure development;androgen receptor signaling pathway;biological regulation;cation transport;cellular component assembly;cellular component assembly at cellular level;cellular component organization;cellular component organization at cellular level;cellular component organization or biogenesis;cellular component organization or biogenesis at cellular level;cellular macromolecular c…	adenyl nucleotide binding;adenyl ribonucleotide binding;ATP binding;binding;binding, bridging;catalytic activity;cis-trans isomerase activity;drug binding;FK506 binding;GTP binding;guanyl nucleotide binding;guanyl ribonucleotide binding;heat shock protein binding;isomerase activity;macrolide binding;nucleotide binding;peptidyl-prolyl cis-trans isomerase activity;protein binding;protein binding, b…	axon part;axonal growth cone;cell body;cell part;cell projection part;cytoplasm;cytoplasmic part;cytoskeletal part;cytosol;endoplasmic reticulum membrane;endoplasmic reticulum part;extracellular membrane-bounded organelle;extracellular organelle;extracellular region part;extracellular vesicular exosome;growth cone;intracellular membrane-bounded organelle;intracellular organelle;intracellular orga…		3D-structure;Acetylation;Chaperone;Completeproteome;Cytoplasm;Cytoskeleton;Directproteinsequencing;Isomerase;Microtubule;Mitochondrion;Nucleus;Phosphoprotein;Polymorphism;Referenceproteome;Repeat;Rotamase;TPRrepeat	18	18	18	49	49	49	51.804	142.05	45	4	6	2	4	1	0	11	8	9
	UMP-CMP kinase	CMPK1	KCY_HUMAN UMP-CMP kinase OS=Homo sapiens GN=CMPK1 PE=1 SV=3	P30085			0.972926	1.84064	26.2266	26.2606	25.8039	21.1878	22.8169	24.2331	24.7499	24.6262	24.3835	2'-deoxyribonucleotide biosynthetic process;2'-deoxyribonucleotide metabolic process;benzene-containing compound metabolic process;biosynthetic process;carboxylic acid metabolic process;CDP biosynthetic process;CDP metabolic process;cellular aromatic compound metabolic process;cellular biosynthetic process;cellular ketone metabolic process;cellular metabolic process;cellular nitrogen compound bio…	adenyl nucleotide binding;adenyl ribonucleotide binding;ATP binding;binding;catalytic activity;cytidylate kinase activity;kinase activity;nucleobase-containing compound kinase activity;nucleoside diphosphate kinase activity;nucleoside kinase activity;nucleotide binding;nucleotide kinase activity;phosphotransferase activity, phosphate group as acceptor;purine nucleotide binding;purine ribonucleosi…	cell part;cytoplasm;cytoplasmic part;cytosol;extracellular membrane-bounded organelle;extracellular organelle;extracellular region part;extracellular vesicular exosome;intracellular membrane-bounded organelle;intracellular non-membrane-bounded organelle;intracellular organelle;intracellular organelle part;intracellular part;membrane-bounded organelle;membrane-bounded vesicle;non-membrane-bounded …	Pyrimidine metabolism	3D-structure;Acetylation;Alternativesplicing;ATP-binding;Completeproteome;Cytoplasm;Directproteinsequencing;Kinase;Nucleotide-binding;Nucleus;Phosphoprotein;Pyrimidinebiosynthesis;Referenceproteome;Transferase	3	3	3	20.9	20.9	20.9	22.222	17.932	6	0	2	0	0	0	0	2	2	0
	Pericentrin	PCNT	PCNT_HUMAN Pericentrin OS=Homo sapiens GN=PCNT PE=1 SV=4	O95613			1.53586	1.83542	27.1563	27.4137	25.8848	28.1899	28.049	26.9588	28.8057	30.0969	29.8012	anatomical structure development;anatomical structure formation involved in morphogenesis;anatomical structure morphogenesis;appendage morphogenesis;biological regulation;brain morphogenesis;cell cycle;cell cycle process;cell migration;cell motility;cell projection assembly;cell projection organization;cell proliferation;cellular component assembly;cellular component assembly at cellular level;ce…		cell part;cell projection;centriolar satellite;centriole;centrosome;cilium;cytoplasm;cytoplasmic part;cytoskeletal part;cytosol;extracellular region part;intercellular bridge;intracellular non-membrane-bounded organelle;intracellular organelle;intracellular organelle part;intracellular part;macromolecular complex;membrane;microtubule;microtubule organizing center;microtubule organizing center par…		Alternativesplicing;Calmodulin-binding;Coiledcoil;Completeproteome;Cytoplasm;Cytoskeleton;Dwarfism;Microtubule;Phosphoprotein;Polymorphism;Referenceproteome	23	23	23	8.1	8.1	8.1	378.03	109.3	21	0	0	0	0	0	0	3	13	5
	PDZ and LIM domain protein 5	PDLIM5	PDLI5_HUMAN PDZ and LIM domain protein 5 OS=Homo sapiens GN=PDLIM5 PE=1 SV=5	Q96HC4			1.76972	1.83461	28.5156	27.3201	26.1629	29.0807	30.1984	29.2481	31.1294	31.9542	30.9474	biological regulation;regulation of anatomical structure morphogenesis;regulation of biological process;regulation of cell development;regulation of cell differentiation;regulation of cell morphogenesis;regulation of cell morphogenesis involved in differentiation;regulation of cell projection organization;regulation of cellular component biogenesis;regulation of cellular component organization;re…	actin binding;actinin binding;binding;cation binding;cytoskeletal protein binding;enzyme binding;ion binding;kinase binding;metal ion binding;protein binding;protein kinase binding;protein kinase C binding;transition metal ion binding;zinc ion binding	actin cytoskeleton;cell junction;cell part;cell projection;contractile fiber part;cytoplasmic part;cytoskeletal part;cytoskeleton;cytosol;intracellular non-membrane-bounded organelle;intracellular organelle;intracellular organelle part;intracellular part;membrane;neuron projection;non-membrane-bounded organelle;organelle;organelle part;postsynaptic density;postsynaptic membrane;synapse part;synap…		3D-structure;Acetylation;Alternativesplicing;Celljunction;Cellmembrane;Completeproteome;Cytoplasm;Directproteinsequencing;LIMdomain;Membrane;Metal-binding;Phosphoprotein;Polymorphism;Postsynapticcellmembrane;Referenceproteome;Repeat;Synapse;Synaptosome;Zinc	19	19	19	36.9	36.9	36.9	63.944	77.965	50	0	0	0	0	4	2	12	13	19
	Tetratricopeptide repeat protein 1	TTC1	TTC1_HUMAN Tetratricopeptide repeat protein 1 OS=Homo sapiens GN=TTC1 PE=1 SV=1	Q99614			1.53099	1.81842	26.2958	25.932	26.572	25.257	24.719	25.8164	26.2035	27.6658	27.3783	cellular macromolecule metabolic process;cellular metabolic process;cellular process;cellular protein metabolic process;macromolecule metabolic process;metabolic process;primary metabolic process;protein folding;protein metabolic process	binding;protein binding;unfolded protein binding	cell part;cytoplasm;cytoplasmic part;intracellular membrane-bounded organelle;intracellular organelle;intracellular organelle part;intracellular part;membrane;membrane-bounded organelle;microbody;microbody membrane;microbody part;organelle;organelle membrane;organelle part;peroxisomal membrane;peroxisomal part		Completeproteome;Phosphoprotein;Referenceproteome;Repeat;TPRrepeat	3	3	3	9.2	9.2	9.2	33.526	5.7203	5	0	1	0	0	0	0	2	1	1
	Ubiquitin-associated protein 2-like	UBAP2L	UBP2L_HUMAN Ubiquitin-associated protein 2-like OS=Homo sapiens GN=UBAP2L PE=1 SV=2	Q14157			2.4073	1.81591	28.6942	26.8635	27.0925	30.4477	31.0499	31.3188	32.7767	33.0207	32.4667	binding of sperm to zona pellucida;cell recognition;cell-cell recognition;cellular process;cellular process involved in reproduction;reproductive process;sperm-egg recognition		cell part;intracellular organelle part;intracellular part;macromolecular complex;nuclear part;organelle part;PcG protein complex;protein complex		Acetylation;Alternativesplicing;Completeproteome;Phosphoprotein;Polymorphism;Referenceproteome	26	26	26	35.5	35.5	35.5	114.53	323.31	101	0	0	0	8	10	9	18	25	31
	Adenine phosphoribosyltransferase	APRT	APT_HUMAN Adenine phosphoribosyltransferase OS=Homo sapiens GN=APRT PE=1 SV=2	P07741			1.72113	1.81167	28.4596	29.3957	29.1647	27.0087	25.9331	25.9598	28.7467	27.7555	27.8345	adenine biosynthetic process;adenine metabolic process;adenine salvage;AMP biosynthetic process;AMP metabolic process;AMP salvage;behavior;biological regulation;biosynthetic process;body fluid secretion;cellular aromatic compound metabolic process;cellular biosynthetic process;cellular metabolic compound salvage;cellular metabolic process;cellular nitrogen compound biosynthetic process;cellular n…	adenine binding;adenine phosphoribosyltransferase activity;adenyl nucleotide binding;adenyl ribonucleotide binding;AMP binding;binding;catalytic activity;nucleobase binding;nucleotide binding;purine base binding;purine nucleotide binding;purine ribonucleotide binding;ribonucleotide binding;transferase activity;transferase activity, transferring glycosyl groups;transferase activity, transferring p…	cell part;cytoplasm;cytoplasmic part;cytosol;extracellular membrane-bounded organelle;extracellular organelle;extracellular region part;extracellular vesicular exosome;intracellular organelle part;intracellular part;membrane-bounded organelle;membrane-bounded vesicle;nuclear part;nucleoplasm;organelle;organelle part;vesicle	Purine metabolism	3D-structure;Acetylation;Alternativesplicing;Completeproteome;Cytoplasm;Directproteinsequencing;Diseasemutation;Glycosyltransferase;Phosphoprotein;Polymorphism;Purinesalvage;Referenceproteome;Transferase	8	8	8	51.7	51.7	51.7	19.608	44.517	22	2	7	2	2	0	0	4	3	2
	Calponin-3	CNN3	CNN3_HUMAN Calponin-3 OS=Homo sapiens GN=CNN3 PE=1 SV=1	Q15417			0.893181	1.80971	25.8369	26.7667	26.9476	25.2276	28.2322	27.798	29.0083	29.013	28.6656	actin cytoskeleton organization;actin filament-based process;actomyosin structure organization;cell differentiation;cellular component organization;cellular component organization at cellular level;cellular component organization or biogenesis;cellular component organization or biogenesis at cellular level;cellular developmental process;cellular process;cytoskeleton organization;developmental pro…		actin cytoskeleton;adherens junction;anchoring junction;cell junction;cell part;cell-substrate adherens junction;cell-substrate junction;cytoplasm;cytoskeleton;focal adhesion;intracellular non-membrane-bounded organelle;intracellular organelle;intracellular part;non-membrane-bounded organelle;organelle		Acetylation;Actin-binding;Alternativesplicing;Calmodulin-binding;Completeproteome;Directproteinsequencing;Phosphoprotein;Referenceproteome;Repeat	10	10	9	40.4	40.4	40.4	36.413	60.302	14	0	0	0	0	1	0	5	4	4
	Adenomatous polyposis coli protein	APC	APC_HUMAN Adenomatous polyposis coli protein OS=Homo sapiens GN=APC PE=1 SV=2	P25054			2.76164	1.80191	27.7704	26.3894	26.9672	28.1451	28.3335	28.023	29.5249	30.1374	30.245	anatomical structure development;anatomical structure homeostasis;anatomical structure morphogenesis;anterior/posterior pattern specification;apoptosis;axis specification;axonogenesis;biological adhesion;biological regulation;canonical Wnt receptor signaling pathway;canonical Wnt receptor signaling pathway involved in negative regulation of apoptosis;canonical Wnt receptor signaling pathway invol…	beta-catenin binding;binding;cytoskeletal protein binding;enzyme binding;enzyme regulator activity;gamma-catenin binding;kinase binding;kinase regulator activity;microtubule binding;microtubule plus-end binding;protein binding;protein kinase binding;protein kinase regulator activity;tubulin binding	adherens junction;anchoring junction;axon part;axonal growth cone;beta-catenin destruction complex;catenin complex;cell junction;cell part;cell projection;cell projection membrane;cell projection part;cell-cell junction;centrosome;chromosomal part;cytoplasm;cytoplasmic microtubule;cytoplasmic part;cytoskeletal part;cytosol;extrinsic to membrane;extrinsic to plasma membrane;growth cone;intracellul…	Basal cell carcinoma;Colorectal cancer;Endometrial cancer;Pathways in cancer;Regulation of actin cytoskeleton;Wnt signaling pathway	3D-structure;Acetylation;Alternativesplicing;Celljunction;Cellmembrane;Cellprojection;Coiledcoil;Completeproteome;Cytoplasm;Cytoskeleton;Diseasemutation;Membrane;Microtubule;Phosphoprotein;Polymorphism;Referenceproteome;Repeat;Tumorsuppressor;Ublconjugation;Wntsignalingpathway	18	18	18	8.8	8.8	8.8	311.64	58.074	18	0	0	0	0	0	0	5	6	7
	RNA-binding protein 10	RBM10	RBM10_HUMAN RNA-binding protein 10 OS=Homo sapiens GN=RBM10 PE=1 SV=3	P98175			1.75107	1.79789	26.3519	24.9326	25.4856	25.6012	27.0495	26.6462	27.9415	28.2305	28.5184	cellular macromolecule metabolic process;cellular metabolic process;cellular nitrogen compound metabolic process;cellular process;macromolecule metabolic process;metabolic process;mRNA metabolic process;mRNA processing;nitrogen compound metabolic process;nucleic acid metabolic process;nucleobase-containing compound metabolic process;primary metabolic process;RNA metabolic process;RNA processing;R…	binding;cation binding;identical protein binding;ion binding;metal ion binding;nucleotide binding;protein binding;protein complex binding;transition metal ion binding;zinc ion binding	cell part;intracellular membrane-bounded organelle;intracellular organelle;intracellular organelle part;intracellular part;membrane-bounded organelle;nuclear part;nucleoplasm;nucleus;organelle;organelle part		3D-structure;Acetylation;Alternativesplicing;Completeproteome;Metal-binding;mRNAprocessing;mRNAsplicing;Nucleus;Phosphoprotein;Polymorphism;Referenceproteome;Repeat;RNA-binding;Zinc;Zinc-finger	4	4	4	6.6	6.6	6.6	103.53	22.327	9	0	0	0	0	1	1	3	2	2
	Tubulin alpha-1A chain;Tubulin alpha-3C/D chain;Tubulin alpha-3E chain	TUBA1A;TUBA3C;TUBA3E	TBA1A_HUMAN Tubulin alpha-1A chain OS=Homo sapiens GN=TUBA1A PE=1 SV=1;TBA3C_HUMAN Tubulin alpha-3C/D chain OS=Homo sapiens GN=TUBA3C PE=1 SV=3;TBA3E_HUMAN Tubulin alpha-3E chain OS=Homo sapiens GN=TUBA3E PE=1 SV=2	Q71U36;Q13748;Q6PEY2			0.760673	1.77128	25.5432	26.431	28.0455	24.8117	23.9488	24.0643	27.089	27.0761	23.9736	cell cycle;cell cycle process;cell division;cellular component assembly;cellular component assembly at cellular level;cellular component organization;cellular component organization at cellular level;cellular component organization or biogenesis;cellular component organization or biogenesis at cellular level;cellular macromolecular complex assembly;cellular macromolecular complex subunit organiza…	binding;catalytic activity;GTP binding;GTPase activity;guanyl nucleotide binding;guanyl ribonucleotide binding;hydrolase activity;hydrolase activity, acting on acid anhydrides;hydrolase activity, acting on acid anhydrides, in phosphorus-containing anhydrides;nucleoside-triphosphatase activity;nucleotide binding;purine nucleotide binding;purine ribonucleoside triphosphate binding;purine ribonucleo…	cell part;cytoplasm;cytoplasmic microtubule;cytoplasmic part;cytoskeletal part;cytosol;endosome;extracellular membrane-bounded organelle;extracellular organelle;extracellular region part;extracellular vesicular exosome;intracellular membrane-bounded organelle;intracellular organelle;intracellular organelle part;intracellular part;macromolecular complex;membrane-bounded organelle;membrane-bounded …	Gap junction;Pathogenic Escherichia coli infection;Phagosome	Acetylation;Alternativesplicing;Completeproteome;Cytoplasm;Cytoskeleton;Directproteinsequencing;Diseasemutation;GTP-binding;Lissencephaly;Microtubule;Nitration;Nucleotide-binding;Phosphoprotein;Polymorphism;Referenceproteome	23	2	1	62.3	6	3.1	50.135	14.395	8	0	1	1	1	0	0	2	2	1
	Melanoma-associated antigen D2	MAGED2	MAGD2_HUMAN Melanoma-associated antigen D2 OS=Homo sapiens GN=MAGED2 PE=1 SV=2	Q9UNF1			2.70039	1.7535	29.3435	27.9037	27.6826	27.8413	28.1445	28.6141	30.0806	30.0133	29.7666	biological adhesion;biological regulation;cell adhesion;cell-cell adhesion;cellular process;embryo implantation;homophilic cell adhesion;negative regulation of biological process;negative regulation of cell growth;negative regulation of cellular process;negative regulation of growth;regulation of biological process;regulation of cell growth;regulation of cellular component organization;regulation…		cell part;cytoplasm;integral to membrane;integral to plasma membrane;intracellular membrane-bounded organelle;intracellular organelle;intracellular part;intrinsic to membrane;intrinsic to plasma membrane;membrane;membrane part;membrane-bounded organelle;nucleus;organelle;plasma membrane;plasma membrane part		Acetylation;Alternativesplicing;Celladhesion;Completeproteome;Directproteinsequencing;Phosphoprotein;Polymorphism;Referenceproteome;Repeat;Tumorantigen	33	33	32	55.8	55.8	53.8	64.953	323.31	20	0	0	1	0	0	1	6	5	7
	Ensconsin	MAP7	MAP7_HUMAN Ensconsin OS=Homo sapiens GN=MAP7 PE=1 SV=1	Q14244			0.914935	1.73506	24.5715	22.6925	22.5311	23.5128	20.8723	23.5206	24.5019	24.3957	24.2132	cellular component organization;cellular component organization at cellular level;cellular component organization or biogenesis;cellular component organization or biogenesis at cellular level;cellular localization;cellular macromolecule localization;cellular membrane organization;cellular process;cellular protein localization;cytoskeleton organization;establishment or maintenance of cell polarity…	binding;protein binding;receptor binding;structural molecule activity	basolateral plasma membrane;cell part;cytoplasm;cytoplasmic part;cytoskeletal part;cytoskeleton;intracellular non-membrane-bounded organelle;intracellular organelle;intracellular organelle part;intracellular part;macromolecular complex;membrane part;microtubule;microtubule associated complex;microtubule cytoskeleton;non-membrane-bounded organelle;organelle;organelle part;perinuclear region of cyt…		Acetylation;Alternativesplicing;Cellmembrane;Coiledcoil;Completeproteome;Cytoplasm;Cytoskeleton;Membrane;Microtubule;Phosphoprotein;Polymorphism;Referenceproteome	3	3	3	3.7	3.7	3.7	84.051	6.2285	0	0	0	0	0	0	0	0	0	0
	14-3-3 protein eta	YWHAH	1433F_HUMAN 14-3-3 protein eta OS=Homo sapiens GN=YWHAH PE=1 SV=4	Q04917			0.35916	1.73386	27.4588	28.0146	28.4933	28.0507	26.621	21.4321	27.0499	27.2271	27.0284	anatomical structure development;apoptosis;biological regulation;biosynthetic process;C21-steroid hormone catabolic process;C21-steroid hormone metabolic process;catabolic process;cell death;cellular biosynthetic process;cellular component organization;cellular component organization or biogenesis;cellular hormone metabolic process;cellular macromolecule metabolic process;cellular metabolic proce…	binding;channel regulator activity;enzyme binding;glucocorticoid receptor binding;hormone receptor binding;insulin-like growth factor receptor binding;ion channel binding;nuclear hormone receptor binding;protein binding;protein dimerization activity;protein domain specific binding;protein heterodimerization activity;receptor binding;sodium channel regulator activity;steroid hormone receptor bindi…	cell junction;cell part;cell-cell contact zone;cell-cell junction;cytoplasm;cytoplasmic part;cytoplasmic vesicle membrane;cytoplasmic vesicle part;cytosol;extracellular membrane-bounded organelle;extracellular organelle;extracellular region part;extracellular vesicular exosome;intercalated disc;intracellular organelle part;intracellular part;membrane;membrane-bounded organelle;membrane-bounded ve…	Cell cycle;Neurotrophin signaling pathway;Oocyte meiosis	3D-structure;Acetylation;Completeproteome;Directproteinsequencing;Nitration;Phosphoprotein;Referenceproteome	9	5	5	35	22	22	28.218	11.525	4	0	1	0	1	0	0	2	0	0
	Activating signal cointegrator 1 complex subunit 3	ASCC3	ASCC3_HUMAN Activating signal cointegrator 1 complex subunit 3 OS=Homo sapiens GN=ASCC3 PE=1 SV=3	Q8N3C0			0.639451	1.72967	22.8723	23.5404	21.4384	22.1999	24.4272	23.3115	26.1325	26.0263	22.9688	biological regulation;biosynthetic process;cell proliferation;cellular biosynthetic process;cellular macromolecule biosynthetic process;cellular macromolecule metabolic process;cellular metabolic process;cellular nitrogen compound metabolic process;cellular process;cellular response to stimulus;cellular response to stress;DNA conformation change;DNA dealkylation;DNA dealkylation involved in DNA r…	3'-5' DNA helicase activity;adenyl nucleotide binding;adenyl ribonucleotide binding;ATP binding;ATPase activity;ATPase activity, coupled;ATP-dependent 3'-5' DNA helicase activity;ATP-dependent DNA helicase activity;ATP-dependent helicase activity;binding;catalytic activity;DNA helicase activity;DNA-dependent ATPase activity;helicase activity;hydrolase activity;hydrolase activity, acting on acid a…	cell part;cytoplasm;cytoplasmic part;Golgi apparatus;intracellular;intracellular membrane-bounded organelle;intracellular organelle;intracellular organelle part;intracellular part;membrane;membrane-bounded organelle;nuclear part;nucleoplasm;nucleus;organelle;organelle part		Acetylation;Alternativesplicing;ATP-binding;Coiledcoil;Completeproteome;Cytoplasm;Directproteinsequencing;DNAdamage;DNArepair;Helicase;Hydrolase;Nucleotide-binding;Nucleus;Polymorphism;Referenceproteome;Repeat;Transcription;Transcriptionregulation	5	5	5	4	4	4	251.46	48.355	3	0	0	0	0	0	0	2	1	0
	Emerin	EMD	EMD_HUMAN Emerin OS=Homo sapiens GN=EMD PE=1 SV=1	P50402			2.53204	1.72752	27.6404	26.2199	26.9549	28.8695	28.8115	29.1479	30.421	31.1623	30.4282	anatomical structure development;biological regulation;cell cycle;cell cycle process;cell differentiation;cellular component disassembly;cellular component disassembly at cellular level;cellular component organization;cellular component organization at cellular level;cellular component organization or biogenesis;cellular component organization or biogenesis at cellular level;cellular developmenta…	actin binding;beta-tubulin binding;binding;cytoskeletal protein binding;protein binding;tubulin binding	cell part;cytoplasmic part;cytoskeletal part;endoplasmic reticulum;envelope;integral to membrane;intracellular membrane-bounded organelle;intracellular organelle;intracellular organelle part;intracellular part;intrinsic to membrane;macromolecular complex;membrane;membrane part;membrane-bounded organelle;microtubule;nuclear envelope;nuclear inner membrane;nuclear membrane;nuclear outer membrane;nu…	Arrhythmogenic right ventricular cardiomyopathy (ARVC);Dilated cardiomyopathy;Hypertrophic cardiomyopathy (HCM)	3D-structure;Acetylation;Actin-binding;Cardiomyopathy;Completeproteome;Directproteinsequencing;Diseasemutation;Emery-Dreifussmusculardystrophy;Membrane;Microtubule;Nucleus;Phosphoprotein;Referenceproteome;Transmembrane;Transmembranehelix	10	10	10	40.6	40.6	40.6	28.994	44.086	31	0	0	0	3	3	3	7	7	8
	Calcium homeostasis endoplasmic reticulum protein	CHERP	CHERP_HUMAN Calcium homeostasis endoplasmic reticulum protein OS=Homo sapiens GN=CHERP PE=1 SV=3	Q8IWX8			0.623393	1.71973	23.0216	22.4802	24.7576	22.3311	25.183	26.4823	26.0079	26.5183	26.6295	anatomical structure development;biological regulation;calcium ion homeostasis;calcium ion transport;calcium ion transport into cytosol;cation homeostasis;cation transport;cellular calcium ion homeostasis;cellular cation homeostasis;cellular chemical homeostasis;cellular divalent inorganic cation homeostasis;cellular homeostasis;cellular ion homeostasis;cellular macromolecule metabolic process;ce…	binding;ion channel binding;protein binding	cell part;cytoplasm;cytoplasmic part;endoplasmic reticulum membrane;endoplasmic reticulum part;intracellular organelle part;intracellular part;membrane;membrane part;organelle membrane;organelle part;perinuclear region of cytoplasm;sarcoplasmic reticulum membrane	Spliceosome	Acetylation;Completeproteome;Cytoplasm;Endoplasmicreticulum;Phosphoprotein;Polymorphism;Referenceproteome	3	3	3	4.1	4.1	4.1	103.7	11.445	2	0	0	0	0	0	1	0	0	1
	Regulator of nonsense transcripts 1	UPF1	RENT1_HUMAN Regulator of nonsense transcripts 1 OS=Homo sapiens GN=UPF1 PE=1 SV=2	Q92900			1.88011	1.71647	23.0107	26.9554	25.4562	25.514	25.9928	24.6234	27.1077	27.0041	27.1678	biological regulation;biosynthetic process;catabolic process;cellular biosynthetic process;cellular catabolic process;cellular macromolecule biosynthetic process;cellular macromolecule catabolic process;cellular macromolecule metabolic process;cellular metabolic process;cellular nitrogen compound metabolic process;cellular process;cellular response to stimulus;cellular response to stress;DNA meta…	adenyl nucleotide binding;adenyl ribonucleotide binding;ATP binding;ATPase activity;ATPase activity, coupled;ATP-dependent helicase activity;ATP-dependent RNA helicase activity;binding;catalytic activity;cation binding;chromatin binding;DNA binding;helicase activity;hydrolase activity;hydrolase activity, acting on acid anhydrides;hydrolase activity, acting on acid anhydrides, in phosphorus-contai…	cell part;chromatin;chromosomal part;cytoplasm;cytoplasmic mRNA processing body;cytoplasmic part;cytosol;exon-exon junction complex;intracellular membrane-bounded organelle;intracellular non-membrane-bounded organelle;intracellular organelle;intracellular organelle part;intracellular part;macromolecular complex;membrane-bounded organelle;non-membrane-bounded organelle;nuclear part;nucleoplasm;nuc…	mRNA surveillance pathway;RNA transport	3D-structure;Alternativesplicing;ATP-binding;Completeproteome;Cytoplasm;Helicase;Hydrolase;Metal-binding;Nonsense-mediatedmRNAdecay;Nucleotide-binding;Nucleus;Phosphoprotein;Polymorphism;Referenceproteome;Repeat;RNA-binding;Zinc;Zinc-finger	4	4	4	5.8	5.8	5.8	124.34	17.594	3	0	0	0	0	0	0	1	1	1
	Far upstream element-binding protein 3	FUBP3	FUBP3_HUMAN Far upstream element-binding protein 3 OS=Homo sapiens GN=FUBP3 PE=1 SV=2	Q96I24			3.4278	1.71299	22.9779	24.0093	23.0138	24.862	25.3934	25.0971	26.845	26.8071	26.8394	biological regulation;biosynthetic process;cellular biosynthetic process;cellular macromolecule biosynthetic process;cellular macromolecule metabolic process;cellular metabolic process;cellular nitrogen compound metabolic process;cellular process;macromolecule biosynthetic process;macromolecule metabolic process;metabolic process;nitrogen compound metabolic process;nucleic acid metabolic process;…	binding;core promoter proximal region DNA binding;core promoter proximal region sequence-specific DNA binding;DNA binding;nucleic acid binding;nucleic acid binding transcription factor activity;regulatory region DNA binding;regulatory region nucleic acid binding;RNA polymerase II core promoter proximal region sequence-specific DNA binding;RNA polymerase II core promoter proximal region sequence-s…	cell part;cytoplasm;intracellular membrane-bounded organelle;intracellular organelle;intracellular part;membrane;membrane-bounded organelle;nucleus;organelle		Acetylation;Alternativesplicing;Completeproteome;Directproteinsequencing;DNA-binding;Nucleus;Phosphoprotein;Referenceproteome;Repeat;Transcription;Transcriptionregulation	5	3	3	8.2	6.6	6.6	61.64	9.6961	3	0	0	0	0	0	0	2	1	0
	Regulation of nuclear pre-mRNA domain-containing protein 2	RPRD2	RPRD2_HUMAN Regulation of nuclear pre-mRNA domain-containing protein 2 OS=Homo sapiens GN=RPRD2 PE=1 SV=1	Q5VT52			0.511795	1.70958	25.2638	23.732	23.1057	21.2734	25.8921	25.352	26.1453	25.7162	25.7847			cell part;DNA-directed RNA polymerase II, holoenzyme;intracellular organelle part;intracellular part;macromolecular complex;nuclear part;nucleoplasm part;organelle part;protein complex		3D-structure;Alternativesplicing;Completeproteome;Phosphoprotein;Polymorphism;Referenceproteome	5	5	5	6.6	6.6	6.6	156.02	12.888	4	0	0	0	0	2	0	2	0	0
	PERQ amino acid-rich with GYF domain-containing protein 2	GIGYF2	PERQ2_HUMAN PERQ amino acid-rich with GYF domain-containing protein 2 OS=Homo sapiens GN=GIGYF2 PE=1 SV=1	Q6Y7W6			2.80615	1.70514	26.1516	25.1596	22.7701	27.7888	28.1515	27.7387	29.4093	29.9595	29.4256	adult behavior;adult locomotory behavior;anatomical structure homeostasis;behavior;biological regulation;cell cycle checkpoint;cell differentiation;cell differentiation in spinal cord;cell surface receptor linked signaling pathway;cellular developmental process;cellular macromolecule metabolic process;cellular metabolic process;cellular process;cellular protein metabolic process;cellular response…		cell part;cytoplasm;intracellular part;membrane		Acetylation;Alternativesplicing;Completeproteome;Diseasemutation;Neurodegeneration;Parkinsondisease;Parkinsonism;Phosphoprotein;Polymorphism;Referenceproteome	16	14	14	15.9	14.8	14.8	150.07	187.44	26	0	0	0	1	1	0	9	11	4
	Nucleosome assembly protein 1-like 1	NAP1L1	NP1L1_HUMAN Nucleosome assembly protein 1-like 1 OS=Homo sapiens GN=NAP1L1 PE=1 SV=1	P55209			1.03525	1.70467	30.0956	30.1751	28.9211	28.9494	29.5431	31.2123	31.939	32.0184	30.8615	biological regulation;biosynthetic process;cellular biosynthetic process;cellular component assembly;cellular component assembly at cellular level;cellular component organization;cellular component organization at cellular level;cellular component organization or biogenesis;cellular component organization or biogenesis at cellular level;cellular macromolecular complex assembly;cellular macromolec…		cell part;cytoplasmic membrane-bounded vesicle;cytoplasmic part;cytoplasmic vesicle;intracellular membrane-bounded organelle;intracellular organelle;intracellular part;melanosome;membrane;membrane-bounded organelle;membrane-bounded vesicle;nucleus;organelle;pigment granule;vesicle		Acetylation;Alternativesplicing;Completeproteome;Lipoprotein;Methylation;Nucleus;Phosphoprotein;Prenylation;Referenceproteome	21	21	19	68.5	68.5	66	45.374	323.31	60	3	8	2	2	3	4	11	9	18
	Polyadenylate-binding protein 4	PABPC4	PABP4_HUMAN Polyadenylate-binding protein 4 OS=Homo sapiens GN=PABPC4 PE=1 SV=1	Q13310			1.2045	1.69219	26.8604	26.9872	25.9211	25.7562	26.5032	24.8001	27.2878	28.181	26.6672	biological regulation;biosynthetic process;blood coagulation;catabolic process;cellular biosynthetic process;cellular catabolic process;cellular macromolecule biosynthetic process;cellular macromolecule catabolic process;cellular macromolecule metabolic process;cellular metabolic process;cellular nitrogen compound metabolic process;cellular process;cellular protein metabolic process;coagulation;h…	binding;mRNA binding;nucleic acid binding;nucleotide binding;poly(A) RNA binding;poly(U) RNA binding;poly-purine tract binding;poly-pyrimidine tract binding;RNA binding;single-stranded RNA binding	cell part;cytoplasm;cytoplasmic part;intracellular membrane-bounded organelle;intracellular non-membrane-bounded organelle;intracellular organelle;intracellular part;macromolecular complex;membrane-bounded organelle;non-membrane-bounded organelle;nucleus;organelle;ribonucleoprotein complex;RNA granule;stress granule	mRNA surveillance pathway;RNA degradation;RNA transport	Acetylation;Alternativesplicing;Completeproteome;Cytoplasm;Directproteinsequencing;Methylation;Phosphoprotein;Polymorphism;Referenceproteome;Repeat;RNA-binding	8	3	3	18.2	7.3	7.3	70.782	7.2582	4	0	1	0	0	0	0	2	1	0
	Supervillin	SVIL	SVIL_HUMAN Supervillin OS=Homo sapiens GN=SVIL PE=1 SV=2	O95425			0.598761	1.68548	22.0045	22.6404	21.4492	21.3957	21.9973	24.5873	23.1054	24.1107	25.8207	anatomical structure development;biological regulation;cellular component organization;cellular component organization at cellular level;cellular component organization or biogenesis;cellular component organization or biogenesis at cellular level;cellular process;cytoskeleton organization;developmental process;muscle tissue development;organelle organization;positive regulation of biological proc…	actin binding;actin filament binding;binding;cytoskeletal protein binding;protein binding	actin cytoskeleton;adherens junction;anchoring junction;cell division site part;cell junction;cell part;cell projection;cell-substrate adherens junction;cell-substrate junction;cleavage furrow;contractile fiber part;costamere;cytoplasm;cytoplasmic part;cytoskeletal part;cytoskeleton;focal adhesion;intracellular membrane-bounded organelle;intracellular non-membrane-bounded organelle;intracellular …		3D-structure;Actin-binding;Alternativesplicing;Calcium;Celljunction;Cellmembrane;Cellprojection;Completeproteome;Cytoplasm;Cytoskeleton;Membrane;Phosphoprotein;Polymorphism;Referenceproteome;Repeat	3	3	3	1.4	1.4	1.4	247.74	4.8515	0	0	0	0	0	0	0	0	0	0
	Eukaryotic translation initiation factor 5	EIF5	IF5_HUMAN Eukaryotic translation initiation factor 5 OS=Homo sapiens GN=EIF5 PE=1 SV=2	P55010			2.08207	1.67179	27.8975	26.519	26.9723	29.3018	30.1837	30.3901	31.5585	31.7964	31.5361	biological regulation;biosynthetic process;cellular biosynthetic process;cellular macromolecule biosynthetic process;cellular macromolecule metabolic process;cellular metabolic process;cellular process;cellular protein metabolic process;gene expression;macromolecule biosynthetic process;macromolecule metabolic process;metabolic process;posttranscriptional regulation of gene expression;primary met…	binding;catalytic activity;GTP binding;GTPase activity;guanyl nucleotide binding;guanyl ribonucleotide binding;hydrolase activity;hydrolase activity, acting on acid anhydrides;hydrolase activity, acting on acid anhydrides, in phosphorus-containing anhydrides;nucleic acid binding;nucleoside-triphosphatase activity;nucleotide binding;purine nucleotide binding;purine ribonucleoside triphosphate bind…	cell part;cytoplasm;cytoplasmic part;cytosol;intracellular part;membrane;plasma membrane	RNA transport	3D-structure;Completeproteome;GTP-binding;Initiationfactor;Nucleotide-binding;Phosphoprotein;Polymorphism;Proteinbiosynthesis;Referenceproteome	19	19	19	40.6	40.6	40.6	49.222	108.53	44	4	1	0	4	5	6	6	8	10
	Serine/threonine-protein kinase 3;Serine/threonine-protein kinase 3 36kDa subunit;Serine/threonine-protein kinase 3 20kDa subunit	STK3	STK3_HUMAN Serine/threonine-protein kinase 3 OS=Homo sapiens GN=STK3 PE=1 SV=2	Q13188			1.16699	1.65627	22.2908	21.171	21.9074	22.3327	20.4926	22.0571	23.5176	23.7237	22.6098	activation of MAPKK activity;activation of protein kinase activity;anatomical structure development;anatomical structure formation involved in morphogenesis;apoptosis;biological regulation;cell death;cell differentiation;cell differentiation involved in embryonic placenta development;cellular developmental process;cellular macromolecule metabolic process;cellular metabolic process;cellular proces…	adenyl nucleotide binding;adenyl ribonucleotide binding;ATP binding;binding;catalytic activity;cation binding;enzyme activator activity;enzyme regulator activity;ion binding;kinase activator activity;kinase activity;kinase regulator activity;magnesium ion binding;MAP kinase kinase kinase activity;metal ion binding;molecular transducer activity;nucleotide binding;phosphotransferase activity, alcoh…	cell part;cytoplasm;cytoplasmic part;cytosol;intracellular membrane-bounded organelle;intracellular organelle;intracellular part;membrane-bounded organelle;nucleus;organelle	MAPK signaling pathway	3D-structure;Acetylation;Alternativesplicing;Apoptosis;ATP-binding;Coiledcoil;Completeproteome;Cytoplasm;Directproteinsequencing;Kinase;Magnesium;Metal-binding;Nucleotide-binding;Nucleus;Phosphoprotein;Polymorphism;Referenceproteome;Serine/threonine-proteinkinase;Transferase	3	3	3	8.1	8.1	8.1	56.3	7.2761	2	0	0	0	0	0	0	1	1	0
	Heterogeneous nuclear ribonucleoprotein Q	SYNCRIP	HNRPQ_HUMAN Heterogeneous nuclear ribonucleoprotein Q OS=Homo sapiens GN=SYNCRIP PE=1 SV=2	O60506			1.91898	1.65582	28.276	29.1428	26.4302	27.8004	27.8685	26.8992	29.3848	29.4037	28.747	biological regulation;cell differentiation;cellular developmental process;cellular macromolecule metabolic process;cellular metabolic process;cellular nitrogen compound metabolic process;cellular process;cellular response to chemical stimulus;cellular response to cytokine stimulus;cellular response to interferon-gamma;cellular response to organic substance;cellular response to stimulus;CRD-mediat…	binding;mRNA binding;nucleic acid binding;nucleotide binding;poly(A) RNA binding;poly-purine tract binding;RNA binding;single-stranded RNA binding	catalytic step 2 spliceosome;cell part;CRD-mediated mRNA stability complex;cytoplasmic part;endoplasmic reticulum;histone pre-mRNA 3'end processing complex;intracellular membrane-bounded organelle;intracellular organelle;intracellular organelle part;intracellular part;macromolecular complex;membrane;membrane-bounded organelle;nuclear part;nucleoplasm;nucleus;organelle;organelle part;protein compl…		3D-structure;Acetylation;Alternativesplicing;Completeproteome;Cytoplasm;Directproteinsequencing;Endoplasmicreticulum;Host-virusinteraction;Isopeptidebond;Methylation;Microsome;mRNAprocessing;mRNAsplicing;Nucleus;Phosphoprotein;Referenceproteome;Repeat;Ribonucleoprotein;RNA-binding;Spliceosome;Translationregulation;Ublconjugation	11	8	8	21.7	17.3	17.3	69.602	109.1	26	3	5	1	2	2	0	5	4	4
	La-related protein 1	LARP1	LARP1_HUMAN La-related protein 1 OS=Homo sapiens GN=LARP1 PE=1 SV=2	Q6PKG0			1.88512	1.65461	28.7165	28.4614	28.6429	31.1757	32.0887	31.4541	33.3627	33.6282	32.6914	biological regulation;cell proliferation;cellular process;cellular response to stimulus;intracellular signal transduction;positive regulation of autophagy;positive regulation of biological process;positive regulation of biosynthetic process;positive regulation of catabolic process;positive regulation of cell communication;positive regulation of cellular biosynthetic process;positive regulation of…	binding;eukaryotic initiation factor 4E binding;mRNA 3'-UTR binding;mRNA 5'-UTR binding;mRNA binding;nucleic acid binding;protein binding;RNA binding;RNA cap binding;translation activator activity;translation initiation factor binding;translation regulator activity;translation regulator activity, nucleic acid binding	cell part;cytoplasm;intracellular organelle part;intracellular part;membrane;nuclear part;nucleoplasm;organelle part		Acetylation;Alternativesplicing;Completeproteome;Cytoplasm;Directproteinsequencing;Phosphoprotein;Proteinbiosynthesis;Referenceproteome;RNA-binding	49	49	47	53.9	53.9	51.7	123.51	323.31	162	3	4	2	9	18	12	40	36	38
	H/ACA ribonucleoprotein complex subunit 4	DKC1	DKC1_HUMAN H/ACA ribonucleoprotein complex subunit 4 OS=Homo sapiens GN=DKC1 PE=1 SV=3	O60832			1.23727	1.63413	23.152	26.0027	25.3793	25.8156	26.3994	24.3251	27.2205	27.1884	27.0336	anatomical structure homeostasis;biological regulation;biosynthetic process;box H/ACA snoRNA 3'-end processing;box H/ACA snoRNA metabolic process;box H/ACA snoRNA processing;cell proliferation;cellular biosynthetic process;cellular component organization;cellular component organization at cellular level;cellular component organization or biogenesis;cellular component organization or biogenesis at…	binding;catalytic activity;DNA polymerase activity;intramolecular transferase activity;isomerase activity;nucleic acid binding;nucleotidyltransferase activity;pseudouridine synthase activity;RNA binding;RNA-directed DNA polymerase activity;telomerase activity;transferase activity;transferase activity, transferring phosphorus-containing groups	box H/ACA RNP complex;box H/ACA snoRNP complex;Cajal body;cell part;cytoplasm;intracellular membrane-bounded organelle;intracellular non-membrane-bounded organelle;intracellular organelle;intracellular organelle part;intracellular part;macromolecular complex;membrane-bounded organelle;non-membrane-bounded organelle;nuclear body;nuclear part;nucleolar part;nucleolus;nucleoplasm;nucleoplasm part;nu…	Ribosome biogenesis in eukaryotes	Acetylation;Alternativesplicing;Completeproteome;Cytoplasm;Directproteinsequencing;Diseasemutation;Dyskeratosiscongenita;Isomerase;Nucleus;Phosphoprotein;Referenceproteome;Ribonucleoprotein;Ribosomebiogenesis;RNA-binding;rRNAprocessing	6	6	6	16.9	16.9	16.9	57.673	14.373	4	0	0	0	0	1	0	2	1	0
	Epidermal growth factor receptor substrate 15	EPS15	EPS15_HUMAN Epidermal growth factor receptor substrate 15 OS=Homo sapiens GN=EPS15 PE=1 SV=2	P42566			0.841169	1.63079	23.1858	23.0092	22.5106	23.469	25.9117	26.0556	26.1907	26.8263	27.3117	biological regulation;cell proliferation;cell surface receptor linked signaling pathway;cellular component assembly;cellular component assembly at cellular level;cellular component organization;cellular component organization at cellular level;cellular component organization or biogenesis;cellular component organization or biogenesis at cellular level;cellular macromolecular complex assembly;cell…	binding;calcium ion binding;cation binding;ion binding;metal ion binding;polyubiquitin binding;protein binding;small conjugating protein binding;ubiquitin binding	AP-2 adaptor complex;AP-type membrane coat adaptor complex;cell part;cell projection membrane;cell projection part;cilium membrane;cilium part;clathrin adaptor complex;coated pit;cytoplasm;cytoplasmic part;cytoplasmic vesicle part;cytosol;early endosome membrane;endosomal part;endosome membrane;intracellular membrane-bounded organelle;intracellular organelle;intracellular organelle part;intracell…	Endocytosis	3D-structure;Acetylation;Alternativesplicing;Calcium;Cellmembrane;Chromosomalrearrangement;Coatedpit;Completeproteome;Cytoplasm;Endocytosis;Endosome;Membrane;Metal-binding;Phosphoprotein;Polymorphism;Proteintransport;Proto-oncogene;Referenceproteome;Repeat;SH3-binding;Transport	4	4	4	7.4	7.4	7.4	98.655	56.013	5	0	0	0	0	0	0	0	3	2
	Serine/threonine-protein phosphatase 2A 56 kDa regulatory subunit delta isoform	PPP2R5D	2A5D_HUMAN Serine/threonine-protein phosphatase 2A 56 kDa regulatory subunit delta isoform OS=Homo sapiens GN=PPP2R5D PE=1 SV=1	Q14738			0.4974	1.62858	22.6713	24.3206	21.6283	23.4468	25.9705	23.1285	26.7355	27.0981	23.598	activation of immune response;activation of innate immune response;alcohol metabolic process;anatomical structure development;biological regulation;carbohydrate metabolic process;cell surface receptor linked signaling pathway;cellular carbohydrate metabolic process;cellular metabolic process;cellular process;cellular response to stimulus;cellular response to stress;defense response;dephosphorylat…	catalytic activity;enzyme regulator activity;hydrolase activity;hydrolase activity, acting on ester bonds;phosphatase activity;phosphatase regulator activity;phosphoprotein phosphatase activity;phosphoric ester hydrolase activity;protein phosphatase regulator activity;protein phosphatase type 2A regulator activity;protein serine/threonine phosphatase activity	cell part;cytoplasmic part;cytosol;intracellular membrane-bounded organelle;intracellular organelle;intracellular organelle part;intracellular part;macromolecular complex;membrane-bounded organelle;nuclear part;nucleoplasm;nucleus;organelle;organelle part;protein complex;protein phosphatase type 2A complex;protein serine/threonine phosphatase complex	Meiosis - yeast;mRNA surveillance pathway;Oocyte meiosis;Wnt signaling pathway	Alternativesplicing;Completeproteome;Cytoplasm;Directproteinsequencing;Nucleus;Phosphoprotein;Polymorphism;Referenceproteome;Repeat	4	4	4	8.8	8.8	8.8	69.991	14.414	6	0	0	0	0	0	0	2	4	0
	Plasminogen activator inhibitor 1 RNA-binding protein	SERBP1	PAIRB_HUMAN Plasminogen activator inhibitor 1 RNA-binding protein OS=Homo sapiens GN=SERBP1 PE=1 SV=2	Q8NC51			3.84701	1.62857	31.1282	30.2344	30.3431	31.9591	31.9285	31.8604	33.6078	33.6969	33.329	biological regulation;cellular macromolecule metabolic process;cellular metabolic process;cellular nitrogen compound metabolic process;cellular process;macromolecule metabolic process;metabolic process;mRNA metabolic process;nitrogen compound metabolic process;nucleic acid metabolic process;nucleobase-containing compound metabolic process;posttranscriptional regulation of gene expression;primary …	binding;mRNA 3'-UTR binding;mRNA binding;nucleic acid binding;RNA binding	cell part;cytoplasm;cytoplasmic part;extracellular membrane-bounded organelle;extracellular organelle;extracellular region part;extracellular vesicular exosome;intracellular membrane-bounded organelle;intracellular organelle;intracellular part;membrane;membrane-bounded organelle;membrane-bounded vesicle;nucleus;organelle;perinuclear region of cytoplasm;plasma membrane;vesicle		3D-structure;Acetylation;Alternativesplicing;Completeproteome;Cytoplasm;Directproteinsequencing;Nucleus;Phosphoprotein;Referenceproteome;RNA-binding	29	29	29	62.5	62.5	62.5	44.965	240.94	144	10	7	3	13	17	12	24	25	33
	Antigen KI-67	MKI67	KI67_HUMAN Antigen KI-67 OS=Homo sapiens GN=MKI67 PE=1 SV=2	P46013			2.59933	1.62724	30.6611	30.7445	29.9524	31.8514	32.5299	32.563	34.0207	33.8101	33.9952	cell cycle phase;cell cycle process;cell proliferation;cellular process;meiosis	adenyl nucleotide binding;adenyl ribonucleotide binding;ATP binding;binding;nucleotide binding;protein binding;protein C-terminus binding;purine nucleotide binding;purine ribonucleoside triphosphate binding;purine ribonucleotide binding;ribonucleotide binding	cell part;chromosomal part;chromosome;chromosome, centromeric region;condensed chromosome;cytoplasm;intracellular membrane-bounded organelle;intracellular non-membrane-bounded organelle;intracellular organelle;intracellular organelle part;intracellular part;membrane;membrane-bounded organelle;non-membrane-bounded organelle;nuclear part;nucleolus;nucleus;organelle;organelle part		3D-structure;Acetylation;Alternativesplicing;ATP-binding;Cellcycle;Chromosome;Completeproteome;Nucleotide-binding;Nucleus;Phosphoprotein;Polymorphism;Referenceproteome;Repeat	100	100	100	41.5	41.5	41.5	358.69	323.31	306	1	1	1	13	28	26	67	63	106
	E3 ubiquitin-protein ligase RBBP6	RBBP6	RBBP6_HUMAN E3 ubiquitin-protein ligase RBBP6 OS=Homo sapiens GN=RBBP6 PE=1 SV=1	Q7Z6E9			1.50003	1.62444	28.8334	27.3194	28.1362	28.295	29.3513	28.1239	29.595	30.3711	30.6774	anatomical structure development;cellular macromolecule metabolic process;cellular metabolic process;cellular process;cellular protein metabolic process;chordate embryonic development;developmental process;embryo development;embryo development ending in birth or egg hatching;embryonic organ development;growth;in utero embryonic development;macromolecule metabolic process;macromolecule modificatio…	acid-amino acid ligase activity;binding;catalytic activity;cation binding;ion binding;ligase activity;ligase activity, forming carbon-nitrogen bonds;metal ion binding;small conjugating protein ligase activity;transition metal ion binding;ubiquitin-protein ligase activity;zinc ion binding	cell part;chromosome;cytoplasm;cytoplasmic part;cytoskeletal part;intracellular non-membrane-bounded organelle;intracellular organelle;intracellular organelle part;intracellular part;microtubule organizing center;non-membrane-bounded organelle;nuclear part;nucleolus;nucleoplasm;organelle;organelle part		3D-structure;Acetylation;Alternativesplicing;Chromosome;Completeproteome;Cytoplasm;Cytoskeleton;Ligase;Metal-binding;Nucleus;Phosphoprotein;Polymorphism;Referenceproteome;Ublconjugationpathway;Zinc;Zinc-finger	18	18	18	12.2	12.2	12.2	201.56	66.158	34	2	2	1	2	3	1	7	7	9
	Ribosomal L1 domain-containing protein 1	RSL1D1	RL1D1_HUMAN Ribosomal L1 domain-containing protein 1 OS=Homo sapiens GN=RSL1D1 PE=1 SV=3	O76021			2.61258	1.62068	29.5797	28.6185	28.7722	28.1852	27.7756	28.004	29.1967	29.8419	29.7882	biological regulation;cell differentiation;cellular developmental process;cellular process;developmental process;osteoblast differentiation;regulation of apoptosis;regulation of biological process;regulation of cell aging;regulation of cell death;regulation of cellular process;regulation of cellular response to stress;regulation of cellular senescence;regulation of developmental process;regulatio…		cell part;intracellular non-membrane-bounded organelle;intracellular organelle;intracellular organelle part;intracellular part;membrane;non-membrane-bounded organelle;nuclear part;nucleolus;organelle;organelle part		Acetylation;Alternativesplicing;Coiledcoil;Completeproteome;Directproteinsequencing;Nucleus;Phosphoprotein;Referenceproteome	16	16	16	34.5	34.5	34.5	54.972	51.574	40	7	8	6	2	3	1	6	4	3
	Nucleolar protein 56	NOP56	NOP56_HUMAN Nucleolar protein 56 OS=Homo sapiens GN=NOP56 PE=1 SV=4	O00567			0.823705	1.59753	28.4359	27.3011	28.2313	26.5763	24.6222	27.4399	27.2055	27.8595	28.3661	cellular macromolecule metabolic process;cellular metabolic process;cellular nitrogen compound metabolic process;cellular process;macromolecule metabolic process;macromolecule modification;metabolic process;ncRNA metabolic process;ncRNA processing;nitrogen compound metabolic process;nucleic acid metabolic process;nucleobase-containing compound metabolic process;primary metabolic process;RNA metab…	binding;nucleic acid binding;RNA binding;snoRNA binding	box C/D snoRNP complex;cell part;cytoplasm;intracellular non-membrane-bounded organelle;intracellular organelle;intracellular organelle part;intracellular part;macromolecular complex;membrane;non-membrane-bounded organelle;nuclear part;nucleolar part;nucleolus;nucleoplasm;organelle;organelle part;preribosome;pre-snoRNP complex;ribonucleoprotein complex;small nucleolar ribonucleoprotein complex;sm…	Ribosome biogenesis in eukaryotes	Acetylation;Completeproteome;Cytoplasm;Directproteinsequencing;Neurodegeneration;Nucleus;Phosphoprotein;Polymorphism;Referenceproteome;Ribonucleoprotein;Ribosomebiogenesis;Spinocerebellarataxia	5	5	5	9.8	9.8	9.8	66.049	14.405	5	1	3	0	0	0	0	0	0	1
	Transgelin-2	TAGLN2	TAGL2_HUMAN Transgelin-2 OS=Homo sapiens GN=TAGLN2 PE=1 SV=3	P37802			2.22309	1.59266	29.6959	28.8615	29.2509	30.6839	30.9424	30.8866	32.6938	32.7431	31.8539	anatomical structure development;biological regulation;cell differentiation;cellular developmental process;cellular process;central nervous system development;developmental process;epithelial cell differentiation;negative regulation of biological process;negative regulation of biosynthetic process;negative regulation of cellular biosynthetic process;negative regulation of cellular macromolecule b…		cell part;extracellular membrane-bounded organelle;extracellular organelle;extracellular region part;extracellular vesicular exosome;intracellular membrane-bounded organelle;intracellular organelle;intracellular part;membrane-bounded organelle;membrane-bounded vesicle;nucleus;organelle;vesicle		3D-structure;Acetylation;Alternativesplicing;Completeproteome;Directproteinsequencing;Phosphoprotein;Polymorphism;Referenceproteome	19	19	19	81.4	81.4	81.4	22.391	208.18	97	2	4	2	8	7	12	16	17	29
	Serine/threonine-protein phosphatase 2A 65 kDa regulatory subunit A alpha isoform	PPP2R1A	2AAA_HUMAN Serine/threonine-protein phosphatase 2A 65 kDa regulatory subunit A alpha isoform OS=Homo sapiens GN=PPP2R1A PE=1 SV=4	P30153			0.748991	1.58748	29.8083	31.148	30.5519	30.3256	28.6218	27.3877	30.9275	30.7404	29.4296	apoptosis;apoptosis involved in morphogenesis;biological regulation;catabolic process;cell cycle;cell cycle process;cell death;cell surface receptor linked signaling pathway;cellular catabolic process;cellular component assembly;cellular component organization;cellular component organization at cellular level;cellular component organization or biogenesis;cellular component organization or biogene…	antigen binding;binding;catalytic activity;enzyme regulator activity;hydrolase activity;hydrolase activity, acting on ester bonds;phosphatase activity;phosphatase regulator activity;phosphoprotein phosphatase activity;phosphoric ester hydrolase activity;protein binding;protein dimerization activity;protein heterodimerization activity;protein phosphatase regulator activity;protein phosphatase type…	cell part;chromosomal part;chromosome, centromeric region;cytoplasmic part;cytoskeleton;cytosol;extracellular membrane-bounded organelle;extracellular organelle;extracellular region part;extracellular vesicular exosome;intracellular membrane-bounded organelle;intracellular non-membrane-bounded organelle;intracellular organelle;intracellular organelle part;intracellular part;macromolecular complex…	Cell cycle - yeast;Chagas disease (American trypanosomiasis);Hepatitis C;Long-term depression;Meiosis - yeast;mRNA surveillance pathway;Oocyte meiosis;TGF-beta signaling pathway;Tight junction;Wnt signaling pathway	3D-structure;Acetylation;Alternativesplicing;Centromere;Chromosome;Chromosomepartition;Completeproteome;Cytoplasm;Directproteinsequencing;Polymorphism;Referenceproteome;Repeat	21	21	21	45	45	45	65.308	116.87	58	3	14	5	7	2	0	14	9	4
	Pleckstrin homology domain-containing family A member 5	PLEKHA5	PKHA5_HUMAN Pleckstrin homology domain-containing family A member 5 OS=Homo sapiens GN=PLEKHA5 PE=1 SV=1	Q9HAU0			0.796241	1.55492	23.3102	25.6296	26.9553	23.7009	26.2533	24.4369	25.8015	27.3259	25.9284		1-phosphatidylinositol binding;binding;lipid binding;phosphatidylinositol binding;phosphatidylinositol-3,5-bisphosphate binding;phosphatidylinositol-3-phosphate binding;phosphatidylinositol-4-phosphate binding;phosphatidylinositol-5-phosphate binding;phospholipid binding	cell part;cytoplasmic part;cytosol;intracellular part;membrane		3D-structure;Acetylation;Alternativesplicing;Completeproteome;Cytoplasm;Phosphoprotein;Referenceproteome;Repeat	6	6	6	7.3	7.3	7.3	127.46	59.116	3	0	0	0	0	0	0	0	3	0
	WASH complex subunit FAM21A;WASH complex subunit FAM21B;WASH complex subunit FAM21C	FAM21A;FAM21B;FAM21C	FA21A_HUMAN WASH complex subunit FAM21A OS=Homo sapiens GN=FAM21A PE=1 SV=3;FA21B_HUMAN WASH complex subunit FAM21B OS=Homo sapiens GN=FAM21B PE=1 SV=2;FA21C_HUMAN WASH complex subunit FAM21C OS=Homo sapiens GN=FAM21C PE=1 SV=3	Q641Q2;Q5SNT6;Q9Y4E1			2.10951	1.55316	27.5151	23.663	26.5203	28.6684	29.0715	29.7261	30.6146	30.8185	30.6923	biological regulation;cellular process;endosome transport;establishment of localization;establishment of localization in cell;establishment of protein localization;intracellular transport;negative regulation of barbed-end actin filament capping;negative regulation of biological process;negative regulation of cellular component organization;protein transport;regulation of barbed-end actin filament…	binding;lipid binding;phosphatidylinositol binding;phosphatidylinositol-3,4,5-trisphosphate binding;phosphatidylinositol-3,4-bisphosphate binding;phosphatidylinositol-3,5-bisphosphate binding;phosphatidylinositol-3-phosphate binding;phosphatidylinositol-4,5-bisphosphate binding;phosphatidylinositol-4-phosphate binding;phosphatidylinositol-5-phosphate binding;phospholipid binding	cell part;cytoplasmic part;early endosome;early endosome membrane;endosomal part;endosome;endosome membrane;intracellular membrane-bounded organelle;intracellular organelle;intracellular organelle part;intracellular part;macromolecular complex;membrane;membrane-bounded organelle;organelle;organelle membrane;organelle part;plasma membrane;protein complex;WASH complex		Alternativesplicing;Cellmembrane;Completeproteome;Endosome;Lipid-binding;Membrane;Phosphoprotein;Proteintransport;Referenceproteome;Transport	27	27	27	30.9	30.9	30.9	147.18	323.31	57	1	0	0	0	3	2	12	17	22
	Rho GTPase-activating protein 21	ARHGAP21	RHG21_HUMAN Rho GTPase-activating protein 21 OS=Homo sapiens GN=ARHGAP21 PE=1 SV=1	Q5T5U3			0.58955	1.54459	22.644	25.6672	23.0215	22.2629	25.4395	24.9084	25.1146	27.0196	25.1103	biological regulation;cellular component movement;cellular component organization;cellular component organization at cellular level;cellular component organization or biogenesis;cellular component organization or biogenesis at cellular level;cellular process;cellular response to stimulus;cytoskeleton-dependent intracellular transport;establishment of Golgi localization;establishment of localizati…	enzyme activator activity;enzyme regulator activity;GTPase activator activity;GTPase regulator activity;nucleoside-triphosphatase regulator activity	cell junction;cell part;cytoplasmic part;cytoplasmic vesicle membrane;cytoplasmic vesicle part;cytoskeleton;Golgi apparatus;Golgi apparatus part;Golgi membrane;intracellular membrane-bounded organelle;intracellular non-membrane-bounded organelle;intracellular organelle;intracellular organelle part;intracellular part;membrane;membrane-bounded organelle;non-membrane-bounded organelle;organelle;orga…		3D-structure;Alternativesplicing;Celljunction;Completeproteome;Cytoplasm;Cytoplasmicvesicle;Cytoskeleton;Golgiapparatus;GTPaseactivation;Isopeptidebond;Membrane;Phosphoprotein;Polymorphism;Referenceproteome;Ublconjugation	3	3	3	1.9	1.9	1.9	217.33	5.4784	2	0	0	0	0	0	0	1	1	0
	Oxysterol-binding protein-related protein 8	OSBPL8	OSBL8_HUMAN Oxysterol-binding protein-related protein 8 OS=Homo sapiens GN=OSBPL8 PE=1 SV=3	Q9BZF1			1.04839	1.53799	22.8081	22.2337	22.1477	22.4579	24.2894	22.4127	24.9147	24.877	23.9822	biological regulation;cell differentiation;cellular developmental process;cellular localization;cellular macromolecule localization;cellular process;cellular protein localization;developmental process;establishment of localization;fat cell differentiation;lipid transport;localization;macromolecule localization;negative regulation of biological process;negative regulation of cell migration;negativ…	binding;cholesterol binding;lipid binding;steroid binding;sterol binding	cell part;intracellular organelle part;intracellular part;membrane;nuclear membrane;nuclear part;organelle membrane;organelle part		3D-structure;Acetylation;Alternativesplicing;Completeproteome;Lipid-binding;Lipidtransport;Phosphoprotein;Referenceproteome;Transport	3	3	3	5.4	5.4	5.4	101.19	19.288	4	0	0	0	0	0	0	1	3	0
	Protein PRRC2B	PRRC2B	PRC2B_HUMAN Protein PRRC2B OS=Homo sapiens GN=PRRC2B PE=1 SV=2	Q5JSZ5			1.96159	1.53566	26.8404	26.0426	26.2374	26.4109	26.6512	26.1814	27.4685	28.5404	27.8416					Alternativesplicing;Coiledcoil;Completeproteome;Isopeptidebond;Phosphoprotein;Polymorphism;Referenceproteome;Ublconjugation	10	8	8	5.2	4.6	4.6	242.96	19.794	7	0	0	0	0	0	0	1	5	1
	Heterogeneous nuclear ribonucleoprotein R	HNRNPR	HNRPR_HUMAN Heterogeneous nuclear ribonucleoprotein R OS=Homo sapiens GN=HNRNPR PE=1 SV=1	O43390			2.36585	1.5355	28.8009	30.0174	28.9849	28.9505	28.8541	28.4803	30.7262	30.1731	29.9921	cellular macromolecule metabolic process;cellular metabolic process;cellular nitrogen compound metabolic process;cellular process;gene expression;macromolecule metabolic process;metabolic process;mRNA metabolic process;mRNA processing;nitrogen compound metabolic process;nuclear mRNA splicing, via spliceosome;nucleic acid metabolic process;nucleobase-containing compound metabolic process;primary m…	binding;nucleic acid binding;nucleotide binding;RNA binding	catalytic step 2 spliceosome;cell part;cytoplasm;intracellular organelle part;intracellular part;macromolecular complex;nuclear part;nucleoplasm;organelle part;ribonucleoprotein complex;spliceosomal complex		3D-structure;Acetylation;Alternativesplicing;Completeproteome;Cytoplasm;Directproteinsequencing;mRNAprocessing;mRNAsplicing;Nucleus;Referenceproteome;Repeat;Ribonucleoprotein;RNA-binding;Spliceosome	12	12	9	22	22	17.7	70.942	76.541	43	1	9	2	4	2	1	9	5	10
	Guanine nucleotide-binding protein G(i) subunit alpha-2;Guanine nucleotide-binding protein G(i) subunit alpha-1;Guanine nucleotide-binding protein G(k) subunit alpha;Guanine nucleotide-binding protein G(t) subunit alpha-1;Guanine nucleotide-binding protein G(t) subunit alpha-2;Guanine nucleotide-binding protein G(t) subunit alpha-3	GNAI2;GNAI1;GNAI3;GNAT1;GNAT2;GNAT3	GNAI2_HUMAN Guanine nucleotide-binding protein G(i) subunit alpha-2 OS=Homo sapiens GN=GNAI2 PE=1 SV=3;GNAI1_HUMAN Guanine nucleotide-binding protein G(i) subunit alpha-1 OS=Homo sapiens GN=GNAI1 PE=1 SV=2;GNAI3_HUMAN Guanine nucleotide-binding protein G(k	P04899;P63096;P08754;P11488;P19087;A8MTJ3			0.432616	1.53299	26.8702	24.6255	26.5633	21.5547	24.842	22.3329	26.0254	25.0908	22.2124	activation of MAPKK activity;activation of protein kinase activity;adenosine receptor signaling pathway;anatomical structure development;biological regulation;blood coagulation;calcium ion homeostasis;cAMP-mediated signaling;cation homeostasis;cell activation;cell communication;cell cycle;cell development;cell division;cell proliferation;cell surface receptor linked signaling pathway;cell-cell si…	acyl binding;binding;catalytic activity;cation binding;enzyme binding;GDP binding;G-protein beta/gamma-subunit complex binding;G-protein coupled photoreceptor activity;G-protein coupled receptor activity;G-protein-coupled receptor binding;GTP binding;GTPase activity;guanyl nucleotide binding;guanyl ribonucleotide binding;hydrolase activity;hydrolase activity, acting on acid anhydrides;hydrolase a…	acrosomal vesicle;apical plasma membrane;axoneme;cell body;cell part;cell projection;cell projection part;centrosome;cilium;cilium part;cytoplasm;cytoplasmic membrane-bounded vesicle;cytoplasmic part;cytoplasmic vesicle;cytoskeletal part;cytosol;extracellular membrane-bounded organelle;extracellular organelle;extracellular region part;extracellular vesicular exosome;extrinsic to internal side of …	Axon guidance;Chagas disease (American trypanosomiasis);Chemokine signaling pathway;Gap junction;Gastric acid secretion;Leukocyte transendothelial migration;Long-term depression;Melanogenesis;Phototransduction;Progesterone-mediated oocyte maturation;Tight junction;Toxoplasmosis	3D-structure;ADP-ribosylation;Alternativesplicing;Cellcycle;Celldivision;Cellmembrane;Completeproteome;Congenitalstationarynightblindness;Cytoplasm;Cytoskeleton;Directproteinsequencing;Diseasemutation;GTP-binding;Lipoprotein;Magnesium;Membrane;Metal-binding;Myristate;Nucleotide-binding;Nucleus;Palmitate;Phosphoprotein;Polymorphism;Referenceproteome;Sensorytransduction;Transducer;Vision	4	3	3	14.1	11	11	40.45	7.0485	1	0	0	1	0	0	0	0	0	0
	Craniofacial development protein 1	CFDP1	CFDP1_HUMAN Craniofacial development protein 1 OS=Homo sapiens GN=CFDP1 PE=1 SV=1	Q9UEE9			1.34923	1.52294	21.8061	21.7558	22.5714	25.0076	26.0422	26.5684	27.2738	27.0164	27.8968	biological adhesion;biological regulation;cell adhesion;cellular process;developmental process;multicellular organismal development;multicellular organismal process;negative regulation of apoptosis;negative regulation of biological process;negative regulation of cell death;negative regulation of cellular process;negative regulation of fibroblast apoptosis;negative regulation of programmed cell de…		cell part;chromosomal part;condensed chromosome kinetochore;intracellular non-membrane-bounded organelle;intracellular organelle;intracellular organelle part;intracellular part;kinetochore;macromolecular complex;non-membrane-bounded organelle;organelle;organelle part;protein complex		Alternativesplicing;Centromere;Chromosome;Completeproteome;Developmentalprotein;Kinetochore;Phosphoprotein;Polymorphism;Referenceproteome	4	4	4	13.4	13.4	13.4	33.592	7.6143	6	0	0	0	0	0	0	2	2	2
	Protein PRRC2C	PRRC2C	PRC2C_HUMAN Protein PRRC2C OS=Homo sapiens GN=PRRC2C PE=1 SV=4	Q9Y520			3.30742	1.51305	27.9917	27.8403	27.599	30.6778	31.0144	31.0495	32.332	32.5981	32.3508	cell differentiation;cellular developmental process;cellular process;developmental process;hemopoietic progenitor cell differentiation	binding;protein binding;protein C-terminus binding	cell part;membrane		Acetylation;Alternativesplicing;Coiledcoil;Completeproteome;Directproteinsequencing;Phosphoprotein;Polymorphism;Referenceproteome	46	46	43	20.2	20.2	19.4	316.91	240.1	109	0	1	0	5	15	10	21	28	29
	Nuclear fragile X mental retardation-interacting protein 2	NUFIP2	NUFP2_HUMAN Nuclear fragile X mental retardation-interacting protein 2 OS=Homo sapiens GN=NUFIP2 PE=1 SV=1	Q7Z417			2.41986	1.50873	30.9479	25.278	27.9435	29.6078	30.2479	29.8835	31.0945	31.521	31.6499		binding;nucleic acid binding;RNA binding	cell part;cytoplasm;cytoplasmic part;intracellular membrane-bounded organelle;intracellular non-membrane-bounded organelle;intracellular organelle;intracellular part;macromolecular complex;membrane;membrane-bounded organelle;non-membrane-bounded organelle;nucleus;organelle;polysomal ribosome;ribonucleoprotein complex;ribosome		Alternativesplicing;Completeproteome;Cytoplasm;Directproteinsequencing;Nucleus;Phosphoprotein;Referenceproteome;RNA-binding	21	21	21	40.3	40.3	40.3	76.12	205.43	62	0	0	0	6	9	6	9	14	18
	Vigilin	HDLBP	VIGLN_HUMAN Vigilin OS=Homo sapiens GN=HDLBP PE=1 SV=2	Q00341			1.42158	1.48936	28.1264	28.0905	27.9917	30.0165	30.3339	29.2406	31.6299	31.7974	30.6318	alcohol metabolic process;cholesterol metabolic process;establishment of localization;lipid metabolic process;lipid transport;metabolic process;organic substance transport;primary metabolic process;small molecule metabolic process;steroid metabolic process;sterol metabolic process;transport	binding;lipid binding	cell part;cytoplasm;extracellular region part;high-density lipoprotein particle;intracellular membrane-bounded organelle;intracellular organelle;intracellular part;macromolecular complex;membrane;membrane-bounded organelle;nucleus;organelle;plasma lipoprotein particle;plasma membrane;protein-lipid complex		3D-structure;Acetylation;Alternativesplicing;Cholesterolmetabolism;Completeproteome;Cytoplasm;Directproteinsequencing;HDL;Lipidmetabolism;Lipidtransport;Nucleus;Phosphoprotein;Polymorphism;Referenceproteome;Repeat;RNA-binding;Steroidmetabolism;Sterolmetabolism;Transport	23	23	23	23.4	23.4	23.4	141.45	162.47	52	0	0	0	4	5	0	16	19	8
	Nucleolar GTP-binding protein 2	GNL2	NOG2_HUMAN Nucleolar GTP-binding protein 2 OS=Homo sapiens GN=GNL2 PE=1 SV=1	Q13823			1.47445	1.48899	26.4464	26.1443	24.7123	27.1006	27.9711	28.4618	29.2096	28.9819	29.8091	cellular component biogenesis;cellular component biogenesis at cellular level;cellular component organization or biogenesis;cellular component organization or biogenesis at cellular level;cellular process;metabolic process;ribonucleoprotein complex biogenesis;ribosome biogenesis	binding;catalytic activity;GTP binding;GTPase activity;guanyl nucleotide binding;guanyl ribonucleotide binding;hydrolase activity;hydrolase activity, acting on acid anhydrides;hydrolase activity, acting on acid anhydrides, in phosphorus-containing anhydrides;nucleoside-triphosphatase activity;nucleotide binding;purine nucleotide binding;purine ribonucleoside triphosphate binding;purine ribonucleo…	cell part;intracellular membrane-bounded organelle;intracellular non-membrane-bounded organelle;intracellular organelle;intracellular organelle part;intracellular part;membrane;membrane-bounded organelle;non-membrane-bounded organelle;nuclear part;nucleolus;nucleus;organelle;organelle part	Ribosome biogenesis in eukaryotes	Acetylation;Completeproteome;GTP-binding;Nucleotide-binding;Nucleus;Polymorphism;Referenceproteome;Ribosomebiogenesis	11	11	11	18.2	18.2	18.2	83.654	35.64	20	0	0	0	0	1	3	6	3	7
	Transcription termination factor 2	TTF2	TTF2_HUMAN Transcription termination factor 2 OS=Homo sapiens GN=TTF2 PE=1 SV=2	Q9UNY4			0.87493	1.48612	24.7651	24.1045	24.3733	23.9939	21.7817	22.9701	24.9826	24.7406	23.4809	biological regulation;biosynthetic process;cellular biosynthetic process;cellular macromolecule metabolic process;cellular metabolic process;cellular nitrogen compound metabolic process;cellular process;macromolecule metabolic process;metabolic process;mRNA metabolic process;mRNA processing;nitrogen compound metabolic process;nucleic acid metabolic process;nucleobase-containing compound metabolic…	adenyl nucleotide binding;adenyl ribonucleotide binding;ATP binding;ATPase activity;ATPase activity, coupled;ATP-dependent helicase activity;binding;catalytic activity;cation binding;DNA binding;DNA-dependent ATPase activity;helicase activity;hydrolase activity;hydrolase activity, acting on acid anhydrides;hydrolase activity, acting on acid anhydrides, in phosphorus-containing anhydrides;ion bind…	cell part;cytoplasm;intracellular organelle part;intracellular part;macromolecular complex;nuclear part;nucleoplasm part;organelle part;protein complex;ribonucleoprotein complex;spliceosomal complex;transcription elongation factor complex		Alternativesplicing;ATP-binding;Completeproteome;Cytoplasm;DNA-binding;Helicase;Hydrolase;mRNAprocessing;mRNAsplicing;Nucleotide-binding;Nucleus;Phosphoprotein;Polymorphism;Referenceproteome;Spliceosome;Transcription;Transcriptionregulation;Transcriptiontermination	4	4	4	4.7	4.7	4.7	129.59	25.611	3	0	0	0	0	0	0	2	1	0
	Ubiquitin carboxyl-terminal hydrolase 5	USP5	UBP5_HUMAN Ubiquitin carboxyl-terminal hydrolase 5 OS=Homo sapiens GN=USP5 PE=1 SV=2	P45974			0.334783	1.48466	25.7743	27.5446	22.4104	21.5276	25.8677	23.6382	27.0503	25.8491	22.588	biological regulation;catabolic process;cellular catabolic process;cellular macromolecule catabolic process;cellular macromolecule metabolic process;cellular metabolic process;cellular process;cellular protein metabolic process;macromolecule catabolic process;macromolecule metabolic process;macromolecule modification;metabolic process;modification-dependent macromolecule catabolic process;modific…	binding;catalytic activity;cation binding;cysteine-type endopeptidase activity;cysteine-type peptidase activity;endopeptidase activity;exopeptidase activity;hydrolase activity;ion binding;metal ion binding;omega peptidase activity;peptidase activity;peptidase activity, acting on L-amino acid peptides;small conjugating protein-specific protease activity;transition metal ion binding;ubiquitin-speci…	cell part;cytoplasmic part;intracellular membrane-bounded organelle;intracellular organelle;intracellular part;lysosome;lytic vacuole;membrane-bounded organelle;organelle;vacuole		3D-structure;Acetylation;Alternativesplicing;Completeproteome;Directproteinsequencing;Disulfidebond;Hydrolase;Metal-binding;Phosphoprotein;Protease;Referenceproteome;Repeat;Thiolprotease;Ublconjugationpathway;Zinc;Zinc-finger	8	8	8	16.6	16.6	16.6	95.785	40.085	9	1	2	0	0	1	0	4	1	0
	Aminopeptidase B	RNPEP	AMPB_HUMAN Aminopeptidase B OS=Homo sapiens GN=RNPEP PE=1 SV=2	Q9H4A4			0.706033	1.47963	22.3547	26.046	26.3693	22.0008	24.6157	24.6854	24.9623	24.8044	25.9741	alkene biosynthetic process;biosynthetic process;carboxylic acid biosynthetic process;carboxylic acid metabolic process;cellular alkene metabolic process;cellular biosynthetic process;cellular ketone metabolic process;cellular lipid metabolic process;cellular metabolic process;cellular process;fatty acid biosynthetic process;fatty acid metabolic process;icosanoid biosynthetic process;icosanoid me…	aminopeptidase activity;binding;catalytic activity;cation binding;epoxide hydrolase activity;ether hydrolase activity;exopeptidase activity;hydrolase activity;hydrolase activity, acting on ether bonds;ion binding;metal ion binding;metalloexopeptidase activity;metallopeptidase activity;peptidase activity;peptidase activity, acting on L-amino acid peptides;transition metal ion binding;zinc ion bind…	cell part;extracellular membrane-bounded organelle;extracellular organelle;extracellular region;extracellular region part;extracellular space;extracellular vesicular exosome;membrane;membrane-bounded organelle;membrane-bounded vesicle;organelle;plasma membrane;vesicle		Acetylation;Aminopeptidase;Completeproteome;Hydrolase;Metal-binding;Metalloprotease;Phosphoprotein;Polymorphism;Protease;Referenceproteome;Secreted;Zinc	3	3	3	5.5	5.5	5.5	72.595	6.6654	1	0	0	1	0	0	0	0	0	0
	Transcription elongation regulator 1	TCERG1	TCRG1_HUMAN Transcription elongation regulator 1 OS=Homo sapiens GN=TCERG1 PE=1 SV=2	O14776			2.04809	1.47744	24.8008	25.3213	26.2819	26.7738	26.6703	27.5275	28.3192	28.3091	28.7755	biological regulation;biosynthetic process;cellular biosynthetic process;cellular macromolecule biosynthetic process;cellular macromolecule metabolic process;cellular metabolic process;cellular nitrogen compound metabolic process;cellular process;macromolecule biosynthetic process;macromolecule metabolic process;metabolic process;negative regulation of biological process;negative regulation of bi…	binding;protein binding;protein binding transcription factor activity;repressing transcription factor binding;RNA polymerase II repressing transcription factor binding;RNA polymerase II transcription cofactor activity;RNA polymerase II transcription corepressor activity;RNA polymerase II transcription factor binding;RNA polymerase II transcription factor binding transcription factor activity;RNA …	actin cytoskeleton;cell part;cytoskeleton;intracellular membrane-bounded organelle;intracellular non-membrane-bounded organelle;intracellular organelle;intracellular organelle part;intracellular part;membrane-bounded organelle;non-membrane-bounded organelle;nuclear part;nucleolus;nucleus;organelle;organelle part	Spliceosome	3D-structure;Activator;Alternativesplicing;Coiledcoil;Completeproteome;Directproteinsequencing;Nucleus;Referenceproteome;Repeat;Repressor;Transcription;Transcriptionregulation	8	8	8	6.7	6.7	6.7	123.9	15.465	12	0	0	0	0	1	2	6	1	2
	DEP domain-containing protein 1B	DEPDC1B	DEP1B_HUMAN DEP domain-containing protein 1B OS=Homo sapiens GN=DEPDC1B PE=2 SV=2	Q8WUY9			0.262121	1.4745	24.029	19.5419	21.3773	21.4633	26.5106	22.7893	26.3467	27.0678	21.7723	biological regulation;cell migration;cell motility;cellular component movement;cellular process;cellular response to stimulus;intracellular signal transduction;locomotion;positive regulation of biological process;positive regulation of cell communication;positive regulation of cellular process;positive regulation of response to stimulus;positive regulation of signal transduction;positive regulati…	enzyme activator activity;enzyme regulator activity;GTPase activator activity;GTPase regulator activity;nucleoside-triphosphatase regulator activity	cell part;cytoplasmic part;cytosol;intracellular part		Alternativesplicing;Completeproteome;GTPaseactivation;Polymorphism;Referenceproteome	3	3	3	9.1	9.1	9.1	61.77	60.451	7	0	0	0	0	2	0	2	3	0
	Zinc finger protein 40	HIVEP1	ZEP1_HUMAN Zinc finger protein 40 OS=Homo sapiens GN=HIVEP1 PE=1 SV=3	P15822			0.473119	1.47373	22.5073	21.5722	21.8152	22.0705	20.7676	24.7684	24.6276	24.7096	22.6904	biological regulation;biosynthetic process;cellular biosynthetic process;cellular macromolecule biosynthetic process;cellular macromolecule metabolic process;cellular metabolic process;cellular nitrogen compound metabolic process;cellular process;macromolecule biosynthetic process;macromolecule metabolic process;metabolic process;negative regulation of biological process;negative regulation of bi…	binding;cation binding;DNA binding;ion binding;metal ion binding;nucleic acid binding	cell part;cytoplasmic part;intracellular membrane-bounded organelle;intracellular organelle;intracellular organelle part;intracellular part;membrane-bounded organelle;mitochondrion;nuclear part;nucleoplasm;nucleus;organelle;organelle part		3D-structure;Activator;Alternativesplicing;Completeproteome;Cytoplasm;DNA-binding;Metal-binding;Nucleus;Phosphoprotein;Polymorphism;Referenceproteome;Repeat;Transcription;Transcriptionregulation;Zinc;Zinc-finger	3	3	3	1.8	1.8	1.8	296.86	9.4165	1	0	0	0	0	0	0	1	0	0
	E3 SUMO-protein ligase RanBP2	RANBP2	RBP2_HUMAN E3 SUMO-protein ligase RanBP2 OS=Homo sapiens GN=RANBP2 PE=1 SV=2	P49792			1.40949	1.47299	29.8204	29.9781	29.3477	32.0993	33.3658	33.0415	34.2434	34.8655	33.8167	biological regulation;biosynthetic process;carbohydrate metabolic process;carbohydrate transport;cell cycle;cell cycle process;cell surface receptor linked signaling pathway;cellular biosynthetic process;cellular component disassembly;cellular component disassembly at cellular level;cellular component organization;cellular component organization at cellular level;cellular component organization o…	binding;catalytic activity;cation binding;cis-trans isomerase activity;enzyme binding;GTPase binding;ion binding;isomerase activity;ligase activity;metal ion binding;nucleic acid binding;peptidyl-prolyl cis-trans isomerase activity;protein binding;Ran GTPase binding;Ras GTPase binding;RNA binding;small GTPase binding;transition metal ion binding;zinc ion binding	cell part;cytoplasmic part;cytosol;inclusion body;intracellular membrane-bounded organelle;intracellular organelle;intracellular organelle part;intracellular part;macromolecular complex;membrane;membrane part;membrane-bounded organelle;mitochondrion;nuclear inclusion body;nuclear membrane;nuclear part;nuclear pore;organelle;organelle membrane;organelle part;pore complex;protein complex	RNA transport	3D-structure;Acetylation;Completeproteome;Disulfidebond;Isopeptidebond;Ligase;Membrane;Metal-binding;mRNAtransport;Nuclearporecomplex;Nucleus;Phosphoprotein;Polymorphism;Proteintransport;Referenceproteome;Repeat;RNA-binding;TPRrepeat;Translocation;Transport;Ublconjugation;Ublconjugationpathway;Zinc;Zinc-finger	93	93	63	38.4	38.4	27.3	358.2	323.31	338	1	1	0	20	46	38	67	76	89
	Serine/threonine-protein kinase PAK 4	PAK4	PAK4_HUMAN Serine/threonine-protein kinase PAK 4 OS=Homo sapiens GN=PAK4 PE=1 SV=1	O96013			0.606973	1.46996	23.5383	25.0663	23.6582	25.9038	25.2532	22.4671	26.5147	25.8751	25.6443	actin cytoskeleton organization;actin filament-based process;activation of protein kinase activity;apoptosis;biological regulation;cell cycle;cell death;cell growth;cell migration;cell motility;cell proliferation;cellular component movement;cellular component organization;cellular component organization at cellular level;cellular component organization or biogenesis;cellular component organizatio…	adenyl nucleotide binding;adenyl ribonucleotide binding;ATP binding;binding;catalytic activity;enzyme binding;GTPase binding;kinase activity;nucleotide binding;phosphotransferase activity, alcohol group as acceptor;protein binding;protein kinase activity;protein serine/threonine kinase activity;purine nucleotide binding;purine ribonucleoside triphosphate binding;purine ribonucleotide binding;Rac …	adherens junction;anchoring junction;cell junction;cell part;cell-substrate adherens junction;cell-substrate junction;cytoplasmic part;focal adhesion;Golgi apparatus;intracellular membrane-bounded organelle;intracellular organelle;intracellular part;membrane-bounded organelle;organelle	Axon guidance;ErbB signaling pathway;Focal adhesion;Regulation of actin cytoskeleton;Renal cell carcinoma;T cell receptor signaling pathway	3D-structure;Alternativesplicing;Apoptosis;ATP-binding;Cellcycle;Completeproteome;Cytoplasm;Kinase;Nucleotide-binding;Phosphoprotein;Polymorphism;Referenceproteome;Serine/threonine-proteinkinase;Transferase	3	3	3	6.8	6.8	6.8	64.071	41.74	6	0	0	1	1	1	0	1	1	1
	Hematological and neurological expressed 1 protein;Hematological and neurological expressed 1 protein, N-terminally processed	HN1	HN1_HUMAN Hematological and neurological expressed 1 protein OS=Homo sapiens GN=HN1 PE=1 SV=3	Q9UK76			1.44223	1.46514	25.9086	24.8196	26.4505	28.7084	28.8219	27.4512	29.5664	30.133	29.6775	developmental process		cell part;intracellular membrane-bounded organelle;intracellular organelle;intracellular part;membrane-bounded organelle;nucleus;organelle		Acetylation;Alternativesplicing;Completeproteome;Directproteinsequencing;Nucleus;Phosphoprotein;Referenceproteome	4	4	4	42.2	42.2	42.2	16.014	47.951	12	0	0	0	0	3	0	2	3	4
	Charged multivesicular body protein 5	CHMP5	CHMP5_HUMAN Charged multivesicular body protein 5 OS=Homo sapiens GN=CHMP5 PE=1 SV=1	Q9NZZ3			0.562972	1.46408	24.474	26.0606	25.0112	25.8613	28.6382	26.8722	28.16	30.1754	27.4286	biological regulation;cell cycle process;cellular component organization;cellular component organization at cellular level;cellular component organization or biogenesis;cellular component organization or biogenesis at cellular level;cellular process;cytokinetic cell separation;cytokinetic process;endosome to lysosome transport;endosome transport;establishment of chromosome localization;establishm…		cell part;cytoplasmic part;cytosol;endosomal part;endosome membrane;extracellular membrane-bounded organelle;extracellular organelle;extracellular region part;extracellular vesicular exosome;intracellular membrane-bounded organelle;intracellular organelle;intracellular organelle part;intracellular part;membrane;membrane-bounded organelle;membrane-bounded vesicle;nucleus;organelle;organelle membra…	Endocytosis	3D-structure;Alternativesplicing;Coiledcoil;Completeproteome;Cytoplasm;Endosome;Membrane;Phosphoprotein;Polymorphism;Proteintransport;Referenceproteome;Transport;Ublconjugation	5	5	5	42	42	42	24.57	323.31	16	0	1	0	1	3	1	3	4	3
	Protein scribble homolog	SCRIB	SCRIB_HUMAN Protein scribble homolog OS=Homo sapiens GN=SCRIB PE=1 SV=4	Q14160			1.47927	1.46314	24.011	25.1712	25.4445	25.0813	25.1271	26.0739	27.2616	27.1669	26.2432	anatomical structure development;anatomical structure formation involved in morphogenesis;anatomical structure morphogenesis;apoptosis;apoptosis involved in morphogenesis;astrocyte cell migration;asymmetric protein localization;auditory receptor cell stereocilium organization;biological adhesion;biological regulation;cell adhesion;cell death;cell migration;cell motility;cell projection organizati…		adherens junction;anchoring junction;basolateral plasma membrane;cell junction;cell part;cell projection;cell-cell adherens junction;cell-cell junction;cytoplasm;cytoplasmic part;extracellular membrane-bounded organelle;extracellular organelle;extracellular region part;extracellular vesicular exosome;intracellular organelle part;intracellular part;lamellipodium;macromolecular complex;membrane;mem…		3D-structure;Alternativesplicing;Celljunction;Cellmembrane;Cellprojection;Coiledcoil;Completeproteome;Cytoplasm;Developmentalprotein;Differentiation;Diseasemutation;Host-virusinteraction;Leucine-richrepeat;Membrane;Phosphoprotein;Polymorphism;Referenceproteome;Repeat;Ublconjugation	7	7	7	5.5	5.5	5.5	174.88	48.674	10	0	0	1	1	1	0	2	4	1
	AP2-associated protein kinase 1	AAK1	AAK1_HUMAN AP2-associated protein kinase 1 OS=Homo sapiens GN=AAK1 PE=1 SV=3	Q2M2I8			2.45697	1.46301	23.296	21.6549	21.4944	25.7435	25.5747	25.2876	26.6073	27.1701	27.2175	biological regulation;cellular component organization;cellular component organization or biogenesis;cellular macromolecule metabolic process;cellular membrane organization;cellular metabolic process;cellular process;cellular protein metabolic process;endocytosis;establishment of localization;macromolecule metabolic process;macromolecule modification;membrane invagination;membrane organization;met…	adenyl nucleotide binding;adenyl ribonucleotide binding;AP-2 adaptor complex binding;ATP binding;binding;catalytic activity;kinase activity;Notch binding;nucleotide binding;phosphotransferase activity, alcohol group as acceptor;protein binding;protein complex binding;protein kinase activity;protein serine/threonine kinase activity;purine nucleotide binding;purine ribonucleoside triphosphate bindi…	axon part;cell leading edge;cell part;cell projection part;clathrin-coated vesicle;coated pit;coated vesicle;cytoplasmic membrane-bounded vesicle;cytoplasmic part;cytoplasmic vesicle;extrinsic to membrane;extrinsic to plasma membrane;intracellular membrane-bounded organelle;intracellular organelle;intracellular part;membrane part;membrane-bounded organelle;membrane-bounded vesicle;organelle;plasm…		3D-structure;Acetylation;Alternativesplicing;ATP-binding;Cellmembrane;Coatedpit;Completeproteome;Endocytosis;Kinase;Membrane;Nucleotide-binding;Phosphoprotein;Polymorphism;Referenceproteome;Serine/threonine-proteinkinase;Transferase	4	4	4	4.8	4.8	4.8	103.88	11.237	5	0	0	0	0	0	1	0	2	2
	Signal recognition particle 54 kDa protein	SRP54	SRP54_HUMAN Signal recognition particle 54 kDa protein OS=Homo sapiens GN=SRP54 PE=1 SV=1	P61011			0.257765	1.45004	24.1894	24.2522	21.4086	22.0668	20.8285	24.4937	25.6234	26.1168	19.9988	biosynthetic process;cellular biosynthetic process;cellular component assembly;cellular component assembly at cellular level;cellular component organization;cellular component organization at cellular level;cellular component organization or biogenesis;cellular component organization or biogenesis at cellular level;cellular macromolecular complex assembly;cellular macromolecular complex subunit o…	7S RNA binding;binding;catalytic activity;drug binding;endoplasmic reticulum signal peptide binding;GDP binding;GTP binding;GTPase activity;guanyl nucleotide binding;guanyl ribonucleotide binding;hydrolase activity;hydrolase activity, acting on acid anhydrides;hydrolase activity, acting on acid anhydrides, in phosphorus-containing anhydrides;nucleic acid binding;nucleoside-triphosphatase activity…	cell part;cytoplasm;cytoplasmic part;cytosol;intracellular membrane-bounded organelle;intracellular non-membrane-bounded organelle;intracellular organelle;intracellular organelle part;intracellular part;macromolecular complex;membrane-bounded organelle;non-membrane-bounded organelle;nuclear body;nuclear part;nuclear speck;nucleolus;nucleoplasm part;nucleus;organelle;organelle part;ribonucleoprote…	Bacterial secretion system;Protein export	3D-structure;Alternativesplicing;Completeproteome;Cytoplasm;GTP-binding;Nucleotide-binding;Nucleus;Referenceproteome;Ribonucleoprotein;RNA-binding;Signalrecognitionparticle	3	3	3	8.7	8.7	8.7	55.704	14.438	2	0	0	0	0	0	0	1	1	0
	A-kinase anchor protein 11	AKAP11	AKA11_HUMAN A-kinase anchor protein 11 OS=Homo sapiens GN=AKAP11 PE=1 SV=1	Q9UKA4			0.675074	1.44994	22.7486	21.0286	22.5132	21.8404	22.4366	22.1443	23.7495	25.1679	21.8538	biological regulation;cellular process;cellular response to stimulus;intracellular signal transduction;regulation of biological process;regulation of cellular process;regulation of intracellular protein kinase cascade;regulation of protein kinase A signaling cascade;regulation of response to stimulus;regulation of signal transduction;regulation of signaling;response to stimulus;signal transduction	binding;enzyme binding;phosphatase binding;protein binding;protein kinase A binding;protein phosphatase 1 binding;protein phosphatase binding	cell part;cytoplasmic part;cytoskeletal part;intracellular membrane-bounded organelle;intracellular organelle;intracellular organelle part;intracellular part;membrane-bounded organelle;microbody;microtubule organizing center;organelle;organelle part;peroxisome		Completeproteome;Cytoplasm;Cytoskeleton;Phosphoprotein;Polymorphism;Referenceproteome	3	3	3	2.6	2.6	2.6	210.51	24.525	4	0	0	0	0	0	0	2	2	0
	HBS1-like protein	HBS1L	HBS1L_HUMAN HBS1-like protein OS=Homo sapiens GN=HBS1L PE=1 SV=1	Q9Y450			1.11673	1.4443	25.4113	26.2663	25.3421	25.2388	26.7343	26.9897	27.2413	28.1238	27.9305	biological regulation;biosynthetic process;cellular biosynthetic process;cellular macromolecule biosynthetic process;cellular macromolecule metabolic process;cellular metabolic process;cellular process;cellular protein metabolic process;cellular response to stimulus;macromolecule biosynthetic process;macromolecule metabolic process;metabolic process;primary metabolic process;protein metabolic pro…	binding;catalytic activity;GTP binding;GTPase activity;guanyl nucleotide binding;guanyl ribonucleotide binding;hydrolase activity;hydrolase activity, acting on acid anhydrides;hydrolase activity, acting on acid anhydrides, in phosphorus-containing anhydrides;nucleic acid binding;nucleoside-triphosphatase activity;nucleotide binding;purine nucleotide binding;purine ribonucleoside triphosphate bind…	cell part;extracellular membrane-bounded organelle;extracellular organelle;extracellular region part;extracellular vesicular exosome;membrane;membrane-bounded organelle;membrane-bounded vesicle;organelle;vesicle	mRNA surveillance pathway	Acetylation;Alternativesplicing;Completeproteome;Elongationfactor;GTP-binding;Nucleotide-binding;Phosphoprotein;Polymorphism;Proteinbiosynthesis;Referenceproteome	7	7	7	16.1	16.1	16.1	75.472	24.564	6	1	0	0	0	1	0	1	1	2
	Protein KRI1 homolog	KRI1	KRI1_HUMAN Protein KRI1 homolog OS=Homo sapiens GN=KRI1 PE=1 SV=2	Q8N9T8			0.242646	1.44199	29.8681	25.5184	29.3627	30.4048	24.4482	23.5422	26.7147	26.571	29.4355			cell part;intracellular non-membrane-bounded organelle;intracellular organelle;intracellular organelle part;intracellular part;non-membrane-bounded organelle;nuclear part;nucleolus;organelle;organelle part		Completeproteome;Phosphoprotein;Polymorphism;Referenceproteome	5	5	5	7.2	7.2	7.2	83.251	8.1895	1	0	0	0	0	0	0	0	0	1
	Protein diaphanous homolog 1	DIAPH1	DIAP1_HUMAN Protein diaphanous homolog 1 OS=Homo sapiens GN=DIAPH1 PE=1 SV=2	O60610			0.553428	1.44142	22.7518	24.4171	23.0414	23.0646	20.3668	21.9649	23.7493	24.3849	21.5863	actin cytoskeleton organization;actin filament organization;actin filament polymerization;actin filament-based process;actin polymerization or depolymerization;biological regulation;cell projection organization;cellular component assembly;cellular component assembly at cellular level;cellular component organization;cellular component organization at cellular level;cellular component organization …	binding;ion channel binding;protein binding;receptor binding	cell part;cell projection;cell projection membrane;cell projection part;cytoplasmic part;cytoskeletal part;cytosol;intracellular non-membrane-bounded organelle;intracellular organelle;intracellular organelle part;intracellular part;leading edge membrane;membrane part;mitotic spindle;neuron projection;non-membrane-bounded organelle;organelle;organelle part;plasma membrane part;ruffle membrane;spin…	Focal adhesion;Regulation of actin cytoskeleton;Shigellosis	Acetylation;Actin-binding;Alternativesplicing;Cellmembrane;Cellprojection;Coiledcoil;Completeproteome;Cytoplasm;Cytoskeleton;Deafness;Directproteinsequencing;Hearing;Isopeptidebond;Membrane;Non-syndromicdeafness;Phosphoprotein;Referenceproteome;Repeat;Ublconjugation	3	3	3	4.2	4.2	4.2	141.35	26.195	3	0	1	0	0	0	0	1	1	0
	Plastin-3	PLS3	PLST_HUMAN Plastin-3 OS=Homo sapiens GN=PLS3 PE=1 SV=4	P13797			1.53032	1.43549	29.1692	29.7824	29.4196	29.2519	28.7023	28.1168	30.4649	30.3483	29.5642	anatomical structure development;biological regulation;bone development;developmental process;positive regulation of biological process;positive regulation of cellular component organization;positive regulation of cellular process;positive regulation of establishment of protein localization in plasma membrane;regulation of biological process;regulation of cellular component organization;regulatio…	actin binding;actin filament binding;binding;calcium ion binding;cation binding;cytoskeletal protein binding;ion binding;metal ion binding;protein binding;structural constituent of cytoskeleton;structural molecule activity	brush border;cell part;cell projection;cytoplasm;extracellular membrane-bounded organelle;extracellular organelle;extracellular region part;extracellular vesicular exosome;intracellular part;membrane-bounded organelle;membrane-bounded vesicle;organelle;vesicle		3D-structure;Acetylation;Actin-binding;Alternativesplicing;Calcium;Completeproteome;Cytoplasm;Directproteinsequencing;Diseasemutation;Isopeptidebond;Metal-binding;Phosphoprotein;Polymorphism;Referenceproteome;Repeat;Ublconjugation	16	16	14	35.7	35.7	32.9	70.81	171.77	46	2	6	2	3	3	2	13	10	5
	Serine/threonine-protein kinase greatwall	MASTL	GWL_HUMAN Serine/threonine-protein kinase greatwall OS=Homo sapiens GN=MASTL PE=1 SV=1	Q96GX5			0.758513	1.43459	22.5121	25.2578	24.7122	24.3628	25.7313	22.7578	25.4533	25.8177	25.8848	activation of immune response;activation of innate immune response;anatomical structure development;axon guidance;biological regulation;cell communication;cell cycle;cell cycle phase;cell cycle process;cell differentiation;cell division;cell proliferation;cell surface receptor linked signaling pathway;cell-cell signaling;cellular component organization;cellular component organization at cellular …	adenyl nucleotide binding;adenyl ribonucleotide binding;ATP binding;binding;caspase inhibitor activity;caspase regulator activity;catalytic activity;cation binding;cysteine-type endopeptidase inhibitor activity;endopeptidase inhibitor activity;endopeptidase regulator activity;enzyme binding;enzyme inhibitor activity;enzyme regulator activity;ion binding;kinase activity;magnesium ion binding;metal…	cell division site part;cell part;centrosome;cleavage furrow;cytoplasm;cytoplasmic part;cytoskeletal part;cytoskeleton;cytosol;intracellular membrane-bounded organelle;intracellular non-membrane-bounded organelle;intracellular organelle;intracellular organelle part;intracellular part;membrane;membrane-bounded organelle;microtubule cytoskeleton;microtubule organizing center;mitochondrion;non-membr…	Long-term potentiation;MAPK signaling pathway;mTOR signaling pathway;Neurotrophin signaling pathway;Oocyte meiosis;Progesterone-mediated oocyte maturation	3D-structure;Acetylation;Alternativesplicing;ATP-binding;Cellcycle;Celldivision;Cellmembrane;Completeproteome;Cytoplasm;Cytoskeleton;Diseasemutation;Kinase;Magnesium;Membrane;Mentalretardation;Metal-binding;Mitosis;Nucleotide-binding;Nucleus;Phosphoprotein;Polymorphism;Referenceproteome;Repeat;Serine/threonine-proteinkinase;Stressresponse;Transferase;Ublconjugation	3	3	3	3.6	3.6	3.6	97.318	2.5722	1	0	0	0	0	0	0	1	0	0
	Cytoskeleton-associated protein 5	CKAP5	CKAP5_HUMAN Cytoskeleton-associated protein 5 OS=Homo sapiens GN=CKAP5 PE=1 SV=3	Q14008			1.65752	1.42947	27.8638	29.0033	28.0333	29.331	30.4929	30.1593	31.4668	31.7247	31.0802	biological regulation;cell cycle;cell cycle phase;cell cycle process;cell division;cellular component organization;cellular component organization at cellular level;cellular component organization or biogenesis;cellular component organization or biogenesis at cellular level;cellular process;cellular response to stimulus;centrosome organization;cytoskeleton organization;establishment of localizati…		cell part;centrosome;cytoplasmic part;cytoskeletal part;cytosol;intracellular non-membrane-bounded organelle;intracellular organelle;intracellular organelle part;intracellular part;macromolecular complex;membrane;microtubule organizing center;non-membrane-bounded organelle;organelle;organelle part;protein complex;spindle pole		3D-structure;Acetylation;Alternativesplicing;Cellcycle;Celldivision;Completeproteome;Cytoplasm;Cytoskeleton;Mitosis;Phosphoprotein;Polymorphism;Referenceproteome;Repeat	42	42	42	27.7	27.7	27.7	225.49	175.25	92	0	1	0	4	6	10	23	27	21
	Fragile X mental retardation syndrome-related protein 1	FXR1	FXR1_HUMAN Fragile X mental retardation syndrome-related protein 1 OS=Homo sapiens GN=FXR1 PE=1 SV=3	P51114			0.630701	1.42366	25.2728	26.3694	22.6819	24.1818	23.1603	26.4133	26.1964	26.4695	25.3606	anatomical structure development;apoptosis;biological regulation;cell death;cell differentiation;cellular developmental process;cellular process;death;developmental process;muscle organ development;muscle structure development;negative regulation of biological process;negative regulation of biosynthetic process;negative regulation of cellular biosynthetic process;negative regulation of cellular m…	binding;G-quadruplex RNA binding;identical protein binding;mRNA 3'-UTR binding;mRNA binding;nucleic acid binding;protein binding;RNA binding	cell part;contractile fiber part;costamere;cytoplasm;cytoplasmic part;cytosolic large ribosomal subunit;extracellular membrane-bounded organelle;extracellular organelle;extracellular region part;extracellular vesicular exosome;intracellular membrane-bounded organelle;intracellular non-membrane-bounded organelle;intracellular organelle;intracellular organelle part;intracellular part;large ribosoma…		3D-structure;Acetylation;Alternativesplicing;Completeproteome;Cytoplasm;Developmentalprotein;Differentiation;Directproteinsequencing;Myogenesis;Phosphoprotein;Polymorphism;Referenceproteome;Repeat;RNA-binding	4	4	3	5.6	5.6	4.3	69.72	10.098	6	0	0	0	0	0	1	2	1	2
	Clathrin interactor 1	CLINT1	EPN4_HUMAN Clathrin interactor 1 OS=Homo sapiens GN=CLINT1 PE=1 SV=1	Q14677			2.12994	1.42344	26.2061	23.6531	25.9901	27.946	27.8664	28.3032	28.9965	29.536	29.8533	cellular component assembly;cellular component assembly at cellular level;cellular component organization;cellular component organization at cellular level;cellular component organization or biogenesis;cellular component organization or biogenesis at cellular level;cellular macromolecular complex assembly;cellular macromolecular complex subunit organization;cellular membrane organization;cellular…	binding;clathrin binding;lipid binding;protein binding	cell part;clathrin-coated vesicle;coated vesicle;cytoplasmic membrane-bounded vesicle;cytoplasmic part;cytoplasmic vesicle;cytosol;Golgi apparatus;intracellular membrane-bounded organelle;intracellular organelle;intracellular organelle part;intracellular part;membrane;membrane-bounded organelle;membrane-bounded vesicle;nuclear part;nucleoplasm;organelle;organelle part;perinuclear region of cytopl…		3D-structure;Alternativesplicing;Completeproteome;Cytoplasm;Cytoplasmicvesicle;Directproteinsequencing;Endocytosis;Lipid-binding;Membrane;Phosphoprotein;Referenceproteome	10	10	10	21.8	21.8	21.8	68.259	62.992	17	0	0	0	1	1	2	2	6	5
	Exportin-5	XPO5	XPO5_HUMAN Exportin-5 OS=Homo sapiens GN=XPO5 PE=1 SV=1	Q9HAV4			0.762476	1.40968	23.0351	25.4123	22.437	21.8716	23.4779	23.4196	24.9174	25.0814	22.9992	establishment of localization;establishment of localization in cell;establishment of protein localization;establishment of RNA localization;gene expression;intracellular protein transport;intracellular transport;macromolecule metabolic process;metabolic process;nuclear export;nuclear transport;nucleic acid transport;nucleobase-containing compound transport;nucleocytoplasmic transport;pre-miRNA ex…	binding;enzyme binding;GTPase binding;mRNA binding;nucleic acid binding;pre-miRNA binding;protein binding;protein transporter activity;Ran GTPase binding;Ras GTPase binding;RNA binding;small GTPase binding;substrate-specific transporter activity;transporter activity;tRNA binding	cell part;cytoplasm;cytoplasmic part;cytosol;intracellular membrane-bounded organelle;intracellular organelle;intracellular organelle part;intracellular part;macromolecular complex;membrane-bounded organelle;nuclear part;nucleocytoplasmic shuttling complex;nucleoplasm;nucleus;organelle;organelle part;protein complex;RNA nuclear export complex	RNA transport	3D-structure;Acetylation;Completeproteome;Cytoplasm;Directproteinsequencing;Nucleus;Phosphoprotein;Polymorphism;Proteintransport;Referenceproteome;RNA-binding;RNA-mediatedgenesilencing;Transport;tRNA-binding	3	3	3	3.6	3.6	3.6	136.31	31.708	1	0	0	0	0	0	0	1	0	0
	Nicotinamide phosphoribosyltransferase	NAMPT	NAMPT_HUMAN Nicotinamide phosphoribosyltransferase OS=Homo sapiens GN=NAMPT PE=1 SV=1	P43490			0.388202	1.40338	26.5445	27.6199	26.2209	25.6513	26.1921	21.9901	26.9254	26.6148	24.5034	alkaloid metabolic process;biological regulation;biosynthetic process;cell communication;cell-cell signaling;cellular amide metabolic process;cellular biosynthetic process;cellular metabolic process;cellular nitrogen compound biosynthetic process;cellular nitrogen compound metabolic process;cellular process;cellular response to stimulus;circadian regulation of gene expression;circadian rhythm;coe…	binding;catalytic activity;cytokine activity;drug binding;nicotinamide phosphoribosyltransferase activity;nicotinate-nucleotide diphosphorylase (carboxylating) activity;protein binding;receptor binding;transferase activity;transferase activity, transferring glycosyl groups;transferase activity, transferring pentosyl groups	cell part;cytoplasmic part;cytosol;extracellular membrane-bounded organelle;extracellular organelle;extracellular region part;extracellular space;extracellular vesicular exosome;intracellular membrane-bounded organelle;intracellular organelle;intracellular part;membrane-bounded organelle;membrane-bounded vesicle;nucleus;organelle;vesicle	Nicotinate and nicotinamide metabolism	3D-structure;Acetylation;Biologicalrhythms;Completeproteome;Cytokine;Cytoplasm;Glycosyltransferase;Nucleus;Phosphoprotein;Polymorphism;Pyridinenucleotidebiosynthesis;Referenceproteome;Secreted;Transferase	4	4	4	16.1	16.1	16.1	55.52	68.891	4	0	1	0	0	0	0	2	1	0
	AP-3 complex subunit beta-1	AP3B1	AP3B1_HUMAN AP-3 complex subunit beta-1 OS=Homo sapiens GN=AP3B1 PE=1 SV=3	O00203			0.349363	1.40072	22.591	20.7925	23.2213	21.516	19.7173	23.5626	22.0269	21.5113	25.4598	anterograde axon cargo transport;anterograde synaptic vesicle transport;antigen processing and presentation;antigen processing and presentation of exogenous antigen;antigen processing and presentation of lipid antigen via MHC class Ib;antigen processing and presentation via MHC class Ib;antigen processing and presentation, exogenous lipid antigen via MHC class Ib;axon cargo transport;biological r…	binding;enzyme binding;GTP-dependent protein binding;phosphatase binding;protein binding;protein phosphatase binding;transporter activity	AP-3 adaptor complex;AP-type membrane coat adaptor complex;cell part;clathrin coated vesicle membrane;coated vesicle;coated vesicle membrane;COPI-coated vesicle;cytoplasm;cytoplasmic membrane-bounded vesicle;cytoplasmic part;cytoplasmic vesicle;cytoplasmic vesicle membrane;cytoplasmic vesicle part;Golgi apparatus;Golgi apparatus part;Golgi-associated vesicle;intracellular membrane-bounded organel…	Lysosome	Albinism;Alternativesplicing;Completeproteome;Cytoplasmicvesicle;Diseasemutation;Golgiapparatus;Hermansky-Pudlaksyndrome;Membrane;Phosphoprotein;Proteintransport;Referenceproteome;Transport	3	3	3	2.7	2.7	2.7	121.32	6.2834	2	0	0	1	0	0	0	1	0	0
	Serine/threonine-protein phosphatase 6 regulatory ankyrin repeat subunit A	ANKRD28	ANR28_HUMAN Serine/threonine-protein phosphatase 6 regulatory ankyrin repeat subunit A OS=Homo sapiens GN=ANKRD28 PE=1 SV=5	O15084			1.26315	1.39746	25.1532	23.4494	21.8198	25.9796	24.7246	26.3782	26.8045	27.1897	27.2805			cell part;intracellular organelle part;intracellular part;nuclear part;nucleoplasm;organelle part		Alternativepromoterusage;Alternativesplicing;ANKrepeat;Completeproteome;Nucleus;Phosphoprotein;Referenceproteome;Repeat	6	6	6	7.1	7.1	7.1	112.96	28.116	2	0	0	0	0	0	0	1	1	0
	26S protease regulatory subunit 6B	PSMC4	PRS6B_HUMAN 26S protease regulatory subunit 6B OS=Homo sapiens GN=PSMC4 PE=1 SV=2	P43686			0.474431	1.39739	26.5095	26.7097	23.1024	22.3843	26.1571	22.346	24.6609	25.1789	25.2398	activation of immune response;activation of innate immune response;anaphase-promoting complex-dependent proteasomal ubiquitin-dependent protein catabolic process;anatomical structure development;antigen processing and presentation;antigen processing and presentation of exogenous antigen;antigen processing and presentation of exogenous peptide antigen;antigen processing and presentation of exogeno…	adenyl nucleotide binding;adenyl ribonucleotide binding;ATP binding;ATPase activity;binding;catalytic activity;hydrolase activity;hydrolase activity, acting on acid anhydrides;hydrolase activity, acting on acid anhydrides, in phosphorus-containing anhydrides;nucleoside-triphosphatase activity;nucleotide binding;protein binding;purine nucleotide binding;purine ribonucleoside triphosphate binding;p…	cell part;cytoplasm;cytoplasmic part;cytosol;cytosolic part;cytosolic proteasome complex;inclusion body;intracellular membrane-bounded organelle;intracellular organelle;intracellular organelle part;intracellular part;macromolecular complex;membrane;membrane-bounded organelle;nuclear part;nuclear proteasome complex;nucleoplasm;nucleus;organelle;organelle part;proteasome accessory complex;proteasom…	Proteasome	3D-structure;Acetylation;Alternativesplicing;ATP-binding;Completeproteome;Cytoplasm;Directproteinsequencing;Nucleotide-binding;Nucleus;Phosphoprotein;Proteasome;Referenceproteome	4	4	4	10.3	10.3	10.3	47.366	10.405	3	0	1	0	0	1	0	0	1	0
	Polyadenylate-binding protein 1;Polyadenylate-binding protein 3	PABPC1;PABPC3	PABP1_HUMAN Polyadenylate-binding protein 1 OS=Homo sapiens GN=PABPC1 PE=1 SV=2;PABP3_HUMAN Polyadenylate-binding protein 3 OS=Homo sapiens GN=PABPC3 PE=1 SV=2	P11940;Q9H361			1.41044	1.39438	28.1931	29.5016	27.9892	28.6356	28.9691	27.6756	29.9129	30.1983	29.3523	biological regulation;biosynthetic process;catabolic process;cell maturation;cellular biosynthetic process;cellular catabolic process;cellular developmental process;cellular macromolecule biosynthetic process;cellular macromolecule catabolic process;cellular macromolecule metabolic process;cellular metabolic process;cellular nitrogen compound metabolic process;cellular process;cellular process in…	binding;mRNA binding;nucleic acid binding;nucleotide binding;poly(A) RNA binding;poly(U) RNA binding;poly-purine tract binding;poly-pyrimidine tract binding;protein binding;protein C-terminus binding;RNA binding;single-stranded RNA binding;translation activator activity;translation regulator activity;translation regulator activity, nucleic acid binding	adherens junction;anchoring junction;catalytic step 2 spliceosome;cell junction;cell part;cell-substrate adherens junction;cell-substrate junction;cytoplasm;cytoplasmic part;cytosol;extracellular membrane-bounded organelle;extracellular organelle;extracellular region part;extracellular vesicular exosome;focal adhesion;intracellular membrane-bounded organelle;intracellular non-membrane-bounded org…	mRNA surveillance pathway;RNA degradation;RNA transport	3D-structure;Acetylation;Alternativeinitiation;Alternativesplicing;Completeproteome;Cytoplasm;Directproteinsequencing;Methylation;Mitochondrion;mRNAprocessing;mRNAsplicing;Nonsense-mediatedmRNAdecay;Nucleus;Phosphoprotein;Polymorphism;Referenceproteome;Repeat;RNA-binding;Spliceosome	14	14	9	26.1	26.1	15.1	70.67	74.567	32	0	6	0	3	2	0	8	7	6
	Splicing factor 3A subunit 3	SF3A3	SF3A3_HUMAN Splicing factor 3A subunit 3 OS=Homo sapiens GN=SF3A3 PE=1 SV=1	Q12874			2.08957	1.39226	24.8593	24.6015	23.7913	23.5212	22.9119	23.334	24.3038	24.5803	25.0599	cellular component assembly;cellular component assembly at cellular level;cellular component organization;cellular component organization at cellular level;cellular component organization or biogenesis;cellular component organization or biogenesis at cellular level;cellular macromolecular complex assembly;cellular macromolecular complex subunit organization;cellular macromolecule metabolic proces…	binding;cation binding;ion binding;metal ion binding;transition metal ion binding;zinc ion binding	catalytic step 2 spliceosome;cell part;intracellular organelle part;intracellular part;macromolecular complex;nuclear body;nuclear part;nuclear speck;nucleoplasm;nucleoplasm part;organelle part;ribonucleoprotein complex;spliceosomal complex	Spliceosome	3D-structure;Acetylation;Completeproteome;Directproteinsequencing;Glycoprotein;Metal-binding;mRNAprocessing;mRNAsplicing;Nucleus;Phosphoprotein;Referenceproteome;Spliceosome;Zinc;Zinc-finger	4	4	4	9.8	9.8	9.8	58.848	11.324	3	0	1	0	0	0	0	1	1	0
	Protein arginine N-methyltransferase 5;Protein arginine N-methyltransferase 5, N-terminally processed	PRMT5	ANM5_HUMAN Protein arginine N-methyltransferase 5 OS=Homo sapiens GN=PRMT5 PE=1 SV=4	O14744			0.432948	1.38993	27.5344	27.8255	27.9023	27.9542	24.4571	23.8251	27.7151	26.039	26.6521	biological regulation;biosynthetic process;cell activation;cell proliferation;cellular biosynthetic process;cellular component assembly;cellular component assembly at cellular level;cellular component organization;cellular component organization at cellular level;cellular component organization or biogenesis;cellular component organization or biogenesis at cellular level;cellular macromolecular c…	arginine N-methyltransferase activity;binding;catalytic activity;chromatin binding;core promoter binding;core promoter sequence-specific DNA binding;DNA binding;histone methyltransferase activity;histone-arginine N-methyltransferase activity;methyltransferase activity;N-methyltransferase activity;nucleic acid binding;protein binding;protein binding transcription factor activity;protein dimerizati…	cell part;cytoplasm;cytoplasmic part;cytosol;intracellular membrane-bounded organelle;intracellular organelle;intracellular organelle part;intracellular part;macromolecular complex;membrane-bounded organelle;methylosome;methyltransferase complex;nuclear part;nucleoplasm;nucleus;organelle;organelle part;protein complex	Cell cycle - yeast;RNA transport	3D-structure;Acetylation;Alternativesplicing;Biologicalrhythms;Chromatinregulator;Completeproteome;Cytoplasm;Directproteinsequencing;Methyltransferase;Nucleus;Referenceproteome;Repressor;S-adenosyl-L-methionine;Transcription;Transcriptionregulation;Transferase	6	6	6	12.1	12.1	12.1	72.683	27.409	6	0	1	1	2	0	0	1	0	1
	Glycogen phosphorylase, liver form	PYGL	PYGL_HUMAN Glycogen phosphorylase, liver form OS=Homo sapiens GN=PYGL PE=1 SV=4	P06737			0.58083	1.38812	22.8343	26.1664	21.9766	25.4283	23.6993	21.95	25.6634	25.1436	24.4351	5-phosphoribose 1-diphosphate biosynthetic process;5-phosphoribose 1-diphosphate metabolic process;alcohol biosynthetic process;alcohol metabolic process;biological regulation;biosynthetic process;carbohydrate biosynthetic process;carbohydrate catabolic process;carbohydrate homeostasis;carbohydrate metabolic process;catabolic process;cell death;cellular biosynthetic process;cellular carbohydrate …	adenyl nucleotide binding;adenyl ribonucleotide binding;AMP binding;ATP binding;bile acid binding;binding;carbohydrate binding;carboxylic acid binding;catalytic activity;cofactor binding;drug binding;glucose binding;glycogen phosphorylase activity;identical protein binding;lipid binding;monocarboxylic acid binding;monosaccharide binding;nucleobase binding;nucleotide binding;phosphorylase activity…	cell part;cytoplasm;cytoplasmic part;cytosol;extracellular membrane-bounded organelle;extracellular organelle;extracellular region part;extracellular vesicular exosome;intracellular part;membrane;membrane-bounded organelle;membrane-bounded vesicle;organelle;plasma membrane;vesicle	Insulin signaling pathway;Starch and sucrose metabolism	3D-structure;Acetylation;Allostericenzyme;Alternativesplicing;Carbohydratemetabolism;Completeproteome;Diseasemutation;Glycogenmetabolism;Glycogenstoragedisease;Glycosyltransferase;Nucleotide-binding;Phosphoprotein;Polymorphism;Pyridoxalphosphate;Referenceproteome;Transferase	3	2	2	6.1	4.7	4.7	97.147	20.074	2	0	1	0	0	0	0	1	0	0
	Probable 28S rRNA (cytosine(4447)-C(5))-methyltransferase	NOP2	NOP2_HUMAN Putative ribosomal RNA methyltransferase NOP2 OS=Homo sapiens GN=NOP2 PE=1 SV=2	P46087			1.80461	1.36453	27.2062	27.4306	28.2573	27.7581	28.4426	28.618	29.3741	29.4779	30.0603	biological regulation;cellular macromolecule metabolic process;cellular metabolic process;cellular nitrogen compound metabolic process;cellular process;macromolecule metabolic process;metabolic process;ncRNA metabolic process;ncRNA processing;nitrogen compound metabolic process;nucleic acid metabolic process;nucleobase-containing compound metabolic process;positive regulation of biological proces…	catalytic activity;methyltransferase activity;S-adenosylmethionine-dependent methyltransferase activity;transferase activity;transferase activity, transferring one-carbon groups	cell part;intracellular non-membrane-bounded organelle;intracellular organelle;intracellular organelle part;intracellular part;non-membrane-bounded organelle;nuclear part;nucleolus;organelle;organelle part		Acetylation;Alternativesplicing;Citrullination;Completeproteome;Methyltransferase;Nucleus;Phosphoprotein;Polymorphism;Referenceproteome;RNA-binding;rRNAprocessing;S-adenosyl-L-methionine;Transferase	13	13	13	18.7	18.7	18.7	89.301	62.707	18	0	0	0	0	0	1	3	4	10
	Uncharacterized protein C1orf198	C1orf198	CA198_HUMAN Uncharacterized protein C1orf198 OS=Homo sapiens GN=C1orf198 PE=1 SV=1	Q9H425			0.471011	1.36156	22.7219	20.5198	22.9143	24.8962	21.7821	25.1969	24.4232	25.0425	26.4942			cell part;cytoplasm;intracellular part		Acetylation;Alternativesplicing;Completeproteome;Cytoplasm;Directproteinsequencing;Phosphoprotein;Polymorphism;Referenceproteome	3	3	3	9.2	9.2	9.2	36.346	7.7048	1	0	0	0	0	0	0	1	0	0
	U4/U6 small nuclear ribonucleoprotein Prp3	PRPF3	PRPF3_HUMAN U4/U6 small nuclear ribonucleoprotein Prp3 OS=Homo sapiens GN=PRPF3 PE=1 SV=2	O43395			2.36371	1.36097	25.9842	24.9134	25.8742	28.6992	28.4343	28.981	29.7682	30.0643	30.365	assembly of spliceosomal tri-snRNP;cellular component assembly;cellular component assembly at cellular level;cellular component organization;cellular component organization at cellular level;cellular component organization or biogenesis;cellular component organization or biogenesis at cellular level;cellular macromolecular complex assembly;cellular macromolecular complex subunit organization;cell…	binding;identical protein binding;protein binding	Cajal body;cell part;cytoplasm;intracellular membrane-bounded organelle;intracellular organelle;intracellular organelle part;intracellular part;macromolecular complex;membrane-bounded organelle;nuclear body;nuclear part;nuclear speck;nucleoplasm;nucleoplasm part;nucleus;organelle;organelle part;ribonucleoprotein complex;small nuclear ribonucleoprotein complex;spliceosomal complex;U4/U6 x U5 tri-s…	Spliceosome	3D-structure;Alternativesplicing;Completeproteome;Directproteinsequencing;Diseasemutation;mRNAprocessing;mRNAsplicing;Nucleus;Phosphoprotein;Polymorphism;Referenceproteome;Retinitispigmentosa;Spliceosome;Ublconjugation	16	16	16	24.9	24.9	24.9	77.528	63.858	27	0	0	0	3	0	2	5	9	8
	Eukaryotic translation initiation factor 4 gamma 2	EIF4G2	IF4G2_HUMAN Eukaryotic translation initiation factor 4 gamma 2 OS=Homo sapiens GN=EIF4G2 PE=1 SV=1	P78344			2.29877	1.3584	23.7009	24.1618	25.8766	26.3632	26.8721	26.551	27.6035	28.2665	27.9915	biological regulation;cell cycle arrest;cell cycle process;cell death;cell surface receptor linked signaling pathway;cellular process;cellular response to chemical stimulus;cellular response to cytokine stimulus;cellular response to organic substance;cellular response to stimulus;cytokine-mediated signaling pathway;death;negative regulation of biological process;negative regulation of cell cycle;…	binding;nucleic acid binding;RNA binding;translation factor activity, nucleic acid binding;translation initiation factor activity	cell part;cytoplasmic part;cytosol;eukaryotic translation initiation factor 4F complex;intracellular part;macromolecular complex;membrane;protein complex	RNA transport;Viral myocarditis	3D-structure;Acetylation;Alternativesplicing;Completeproteome;Directproteinsequencing;Initiationfactor;Phosphoprotein;Polymorphism;Proteinbiosynthesis;Referenceproteome;Repressor;Translationregulation	10	10	10	13	13	13	102.36	32.621	14	0	0	0	1	1	1	4	5	2
	ATP-dependent RNA helicase DDX3X;ATP-dependent RNA helicase DDX3Y	DDX3X;DDX3Y	DDX3X_HUMAN ATP-dependent RNA helicase DDX3X OS=Homo sapiens GN=DDX3X PE=1 SV=3;DDX3Y_HUMAN ATP-dependent RNA helicase DDX3Y OS=Homo sapiens GN=DDX3Y PE=1 SV=2	O00571;O15523			2.32962	1.35095	30.4533	30.6339	30.3951	30.5694	30.9001	30.7791	32.1649	32.439	31.6976	biological regulation;biosynthetic process;cell cycle phase;cell cycle process;cell motility;cellular biosynthetic process;cellular component assembly;cellular component assembly at cellular level;cellular component movement;cellular component organization;cellular component organization at cellular level;cellular component organization or biogenesis;cellular component organization or biogenesis …	adenyl nucleotide binding;adenyl ribonucleotide binding;ATP binding;ATPase activity;ATPase activity, coupled;ATP-dependent DNA helicase activity;ATP-dependent helicase activity;ATP-dependent RNA helicase activity;binding;catalytic activity;CTPase activity;DNA binding;DNA helicase activity;DNA-dependent ATPase activity;eukaryotic initiation factor 4E binding;GTPase activity;helicase activity;hydro…	cell part;chromatoid body;cytoplasm;cytoplasmic part;extracellular membrane-bounded organelle;extracellular organelle;extracellular region part;extracellular vesicular exosome;intracellular membrane-bounded organelle;intracellular non-membrane-bounded organelle;intracellular organelle;intracellular organelle part;intracellular part;macromolecular complex;membrane;membrane-bounded organelle;membra…	RIG-I-like receptor signaling pathway	3D-structure;Acetylation;Alternativesplicing;Apoptosis;ATP-binding;Chromosomepartition;Completeproteome;Cytoplasm;Developmentalprotein;Directproteinsequencing;DNA-binding;Helicase;Host-virusinteraction;Hydrolase;Immunity;Innateimmunity;Membrane;Mitochondrion;Mitochondrionoutermembrane;Nucleotide-binding;Nucleus;Phosphoprotein;Polymorphism;Referenceproteome;Repeat;Ribosomebiogenesis;RNA-binding;Tr…	24	24	23	43.8	43.8	42.1	73.243	153.4	107	7	9	3	6	9	7	21	22	23
	Ran GTPase-activating protein 1	RANGAP1	RAGP1_HUMAN Ran GTPase-activating protein 1 OS=Homo sapiens GN=RANGAP1 PE=1 SV=1	P46060			1.05629	1.34698	28.3312	28.6439	28.406	29.3954	30.8416	30.0685	31.2721	32.2651	30.8091	biological regulation;cell cycle;cellular process;cellular response to stimulus;intracellular signal transduction;mitotic cell cycle;negative regulation of biological process;negative regulation of intracellular protein transport;negative regulation of intracellular transport;negative regulation of nucleocytoplasmic transport;negative regulation of protein export from nucleus;negative regulation …	enzyme activator activity;enzyme regulator activity;GTPase activator activity;GTPase regulator activity;nucleoside-triphosphatase regulator activity	cell part;chromosomal part;condensed chromosome kinetochore;cytoplasm;cytoplasmic part;cytoskeletal part;cytosol;intracellular non-membrane-bounded organelle;intracellular organelle;intracellular organelle part;intracellular part;kinetochore;macromolecular complex;membrane;membrane part;non-membrane-bounded organelle;nuclear membrane;nuclear part;nuclear pore;organelle;organelle membrane;organell…	RNA transport	3D-structure;Acetylation;Centromere;Chromosome;Completeproteome;Cytoplasm;Cytoskeleton;Directproteinsequencing;GTPaseactivation;Isopeptidebond;Kinetochore;Leucine-richrepeat;Membrane;Nucleus;Phosphoprotein;Polymorphism;Referenceproteome;Repeat;Ublconjugation	22	22	22	45.5	45.5	45.5	63.541	240.68	40	0	0	1	0	5	1	9	16	8
	Proteasome subunit alpha type-6	PSMA6	PSA6_HUMAN Proteasome subunit alpha type-6 OS=Homo sapiens GN=PSMA6 PE=1 SV=1	P60900			0.883119	1.34126	28.0208	29.0621	28.0073	26.9625	25.1638	25.9126	28.0562	27.5652	26.4413	activation of immune response;activation of innate immune response;anaphase-promoting complex-dependent proteasomal ubiquitin-dependent protein catabolic process;antigen processing and presentation;antigen processing and presentation of exogenous antigen;antigen processing and presentation of exogenous peptide antigen;antigen processing and presentation of exogenous peptide antigen via MHC class …	binding;catalytic activity;endopeptidase activity;hydrolase activity;NF-kappaB binding;nucleic acid binding;nucleotide binding;peptidase activity;peptidase activity, acting on L-amino acid peptides;protein binding;purine nucleotide binding;purine ribonucleoside triphosphate binding;purine ribonucleotide binding;ribonucleotide binding;RNA binding;threonine-type endopeptidase activity;threonine-typ…	cell part;contractile fiber;contractile fiber part;cytoplasm;cytoplasmic mRNA processing body;cytoplasmic part;cytosol;extracellular membrane-bounded organelle;extracellular organelle;extracellular region part;extracellular vesicular exosome;intracellular membrane-bounded organelle;intracellular non-membrane-bounded organelle;intracellular organelle;intracellular organelle part;intracellular part…	Proteasome	3D-structure;Acetylation;Alternativesplicing;Completeproteome;Cytoplasm;Directproteinsequencing;Glycoprotein;Hydrolase;Isopeptidebond;Nucleus;Phosphoprotein;Polymorphism;Protease;Proteasome;Referenceproteome;Threonineprotease;Ublconjugation	4	4	4	21.1	21.1	21.1	27.399	14.059	9	2	2	1	1	0	0	2	1	0
	Double-stranded RNA-binding protein Staufen homolog 2	STAU2	STAU2_HUMAN Double-stranded RNA-binding protein Staufen homolog 2 OS=Homo sapiens GN=STAU2 PE=1 SV=1	Q9NUL3			0.952017	1.3396	26.3554	20.4892	26.4361	26.4314	26.998	27.91	28.761	29.1192	27.4781	establishment of localization;transport	binding;double-stranded RNA binding;nucleic acid binding;RNA binding	cell part;cytoplasmic part;cytoskeletal part;endoplasmic reticulum;intracellular membrane-bounded organelle;intracellular non-membrane-bounded organelle;intracellular organelle;intracellular organelle part;intracellular part;macromolecular complex;membrane;membrane-bounded organelle;microtubule;non-membrane-bounded organelle;nuclear part;nucleolus;organelle;organelle part;protein complex		Alternativesplicing;Completeproteome;Cytoplasm;Endoplasmicreticulum;Microtubule;Nucleus;Phosphoprotein;Polymorphism;Referenceproteome;Repeat;RNA-binding;Transport	6	4	4	12.3	9.6	9.6	62.64	21.246	11	0	0	0	0	2	1	3	3	2
	Protein transport protein Sec24B	SEC24B	SC24B_HUMAN Protein transport protein Sec24B OS=Homo sapiens GN=SEC24B PE=1 SV=2	O95487			1.45864	1.3309	24.2017	23.3686	24.4322	25.517	24.72	25.8341	26.5136	26.3437	27.2063	anatomical structure development;anatomical structure formation involved in morphogenesis;anatomical structure morphogenesis;antigen processing and presentation;antigen processing and presentation of exogenous antigen;antigen processing and presentation of exogenous peptide antigen;antigen processing and presentation of exogenous peptide antigen via MHC class II;antigen processing and presentatio…	binding;cation binding;ion binding;metal ion binding;transition metal ion binding;transporter activity;zinc ion binding	cell part;coated vesicle membrane;COPII vesicle coat;cytoplasmic part;cytoplasmic vesicle membrane;cytoplasmic vesicle part;cytosol;endoplasmic reticulum membrane;endoplasmic reticulum part;ER to Golgi transport vesicle membrane;Golgi apparatus part;Golgi membrane;intracellular organelle part;intracellular part;macromolecular complex;membrane;membrane coat;membrane part;organelle membrane;organel…	Protein processing in endoplasmic reticulum	3D-structure;Acetylation;Alternativesplicing;Completeproteome;Cytoplasm;Endoplasmicreticulum;ER-Golgitransport;Golgiapparatus;Membrane;Phosphoprotein;Polymorphism;Proteintransport;Referenceproteome;Transport	3	3	3	5.2	5.2	5.2	137.42	27.14	8	0	0	0	1	1	1	3	1	1
	Protein kinase C-binding protein 1	ZMYND8	PKCB1_HUMAN Protein kinase C-binding protein 1 OS=Homo sapiens GN=ZMYND8 PE=1 SV=2	Q9ULU4			2.49707	1.32956	23.6982	21.9147	23.8198	25.3913	25.307	24.8285	26.7115	26.3114	26.4927	biological regulation;negative regulation of biological process;negative regulation of biosynthetic process;negative regulation of cellular biosynthetic process;negative regulation of cellular macromolecule biosynthetic process;negative regulation of cellular metabolic process;negative regulation of cellular process;negative regulation of gene expression;negative regulation of macromolecule biosy…	binding;cation binding;ion binding;metal ion binding;protein binding;protein binding transcription factor activity;repressing transcription factor binding;RNA polymerase II transcription cofactor activity;RNA polymerase II transcription corepressor activity;RNA polymerase II transcription factor binding transcription factor activity;RNA polymerase II transcription factor binding transcription fac…	cell part;intracellular membrane-bounded organelle;intracellular organelle;intracellular part;membrane-bounded organelle;nucleus;organelle		3D-structure;Acetylation;Alternativesplicing;Bromodomain;Completeproteome;Metal-binding;Phosphoprotein;Polymorphism;Referenceproteome;Zinc;Zinc-finger	5	5	5	6.2	6.2	6.2	131.69	82.597	10	0	0	0	0	0	0	4	4	2
	SAP30-binding protein	SAP30BP	S30BP_HUMAN SAP30-binding protein OS=Homo sapiens GN=SAP30BP PE=1 SV=1	Q9UHR5			1.16983	1.32881	26.5095	24.248	25.3697	28.1872	29.8156	29.637	30.265	30.7061	30.655	apoptosis;biological regulation;biosynthetic process;cell death;cellular biosynthetic process;cellular macromolecule biosynthetic process;cellular macromolecule metabolic process;cellular metabolic process;cellular nitrogen compound metabolic process;cellular process;death;gene expression;macromolecule biosynthetic process;macromolecule metabolic process;metabolic process;negative regulation of b…		cell part;cytoskeleton;intermediate filament cytoskeleton;intracellular membrane-bounded organelle;intracellular non-membrane-bounded organelle;intracellular organelle;intracellular organelle part;intracellular part;membrane-bounded organelle;non-membrane-bounded organelle;nuclear part;nucleoplasm;nucleus;organelle;organelle part		Alternativesplicing;Apoptosis;Completeproteome;Nucleus;Phosphoprotein;Referenceproteome;Repressor;Transcription;Transcriptionregulation	7	7	7	23.4	23.4	23.4	33.87	45.562	35	0	0	0	1	3	4	7	6	14
	Proteasome subunit beta type-4	PSMB4	PSB4_HUMAN Proteasome subunit beta type-4 OS=Homo sapiens GN=PSMB4 PE=1 SV=4	P28070			0.629963	1.32628	24.4212	27.4798	26.7112	25.3314	25.6162	22.8021	26.2186	26.2303	25.2797	activation of immune response;activation of innate immune response;anaphase-promoting complex-dependent proteasomal ubiquitin-dependent protein catabolic process;antigen processing and presentation;antigen processing and presentation of exogenous antigen;antigen processing and presentation of exogenous peptide antigen;antigen processing and presentation of exogenous peptide antigen via MHC class …	binding;catalytic activity;endopeptidase activity;hydrolase activity;lipopolysaccharide binding;peptidase activity;peptidase activity, acting on L-amino acid peptides;threonine-type endopeptidase activity;threonine-type peptidase activity	cell part;cytoplasm;cytoplasmic part;cytosol;extracellular membrane-bounded organelle;extracellular organelle;extracellular region part;extracellular vesicular exosome;intracellular membrane-bounded organelle;intracellular organelle;intracellular organelle part;intracellular part;macromolecular complex;membrane-bounded organelle;membrane-bounded vesicle;nuclear part;nucleoplasm;nucleus;organelle;…	Proteasome	3D-structure;Acetylation;Completeproteome;Cytoplasm;Directproteinsequencing;Host-virusinteraction;Hydrolase;Nucleus;Phosphoprotein;Polymorphism;Protease;Proteasome;Referenceproteome;Threonineprotease;Zymogen	4	4	4	24.6	24.6	24.6	29.204	35.588	5	0	3	0	0	0	0	2	0	0
	Importin-7	IPO7	IPO7_HUMAN Importin-7 OS=Homo sapiens GN=IPO7 PE=1 SV=1	O95373			0.941332	1.31568	29.2621	29.5978	26.1835	27.7623	29.2462	28.1215	30.0486	30.2807	28.7477	biological regulation;cellular process;cellular response to stimulus;defense response;establishment of localization;establishment of localization in cell;establishment of protein localization;immune response;immune system process;innate immune response;intracellular protein transport;intracellular transport;nuclear import;nuclear transport;nucleocytoplasmic transport;protein import;protein import…	binding;enzyme binding;enzyme regulator activity;GTPase binding;GTPase regulator activity;nucleoside-triphosphatase regulator activity;protein binding;Ran GTPase binding;Ras GTPase binding;small GTPase binding;transporter activity	cell part;cytoplasm;intracellular organelle part;intracellular part;macromolecular complex;membrane;membrane part;nuclear part;nuclear pore;nucleoplasm;organelle part;pore complex;protein complex		Acetylation;Completeproteome;Cytoplasm;Directproteinsequencing;Host-virusinteraction;Nucleus;Phosphoprotein;Polymorphism;Proteintransport;Referenceproteome;Transport	30	30	30	31.6	31.6	31.6	119.52	315.57	16	0	0	0	1	0	0	6	5	4
	Dihydropyrimidinase-related protein 2	DPYSL2	DPYL2_HUMAN Dihydropyrimidinase-related protein 2 OS=Homo sapiens GN=DPYSL2 PE=1 SV=1	Q16555			1.72408	1.31295	27.3814	28.4034	28.0959	27.7437	28.1129	28.226	29.5988	29.7031	28.7195	anatomical structure development;axon guidance;biological regulation;cellular component organization;cellular component organization at cellular level;cellular component organization or biogenesis;cellular component organization or biogenesis at cellular level;cellular membrane organization;cellular metabolic process;cellular nitrogen compound metabolic process;cellular process;cellular response …	catalytic activity;dihydropyrimidinase activity;hydrolase activity;hydrolase activity, acting on carbon-nitrogen (but not peptide) bonds;hydrolase activity, acting on carbon-nitrogen (but not peptide) bonds, in cyclic amides	axon part;cell body;cell part;cell projection;cell projection part;cytoplasmic part;cytoskeleton;cytosol;dendrite;extracellular membrane-bounded organelle;extracellular organelle;extracellular region part;extracellular vesicular exosome;growth cone;intracellular membrane-bounded organelle;intracellular non-membrane-bounded organelle;intracellular organelle;intracellular part;macromolecular comple…	Axon guidance	3D-structure;Alternativesplicing;Completeproteome;Cytoplasm;Cytoskeleton;Developmentalprotein;Differentiation;Directproteinsequencing;Membrane;Neurogenesis;Phosphoprotein;Polymorphism;Referenceproteome;S-nitrosylation	8	8	6	22.4	22.4	17.3	62.293	40.303	11	0	0	0	0	0	1	5	3	2
	Heat shock protein HSP 90-beta	HSP90AB1	HS90B_HUMAN Heat shock protein HSP 90-beta OS=Homo sapiens GN=HSP90AB1 PE=1 SV=4	P08238			1.00179	1.29927	32.974	34.1648	33.4951	33.2301	32.547	32.029	34.3924	34.4085	32.903	anatomical structure development;axon guidance;biological regulation;cellular macromolecule metabolic process;cellular metabolic process;cellular process;cellular protein metabolic process;cellular response to chemical stimulus;cellular response to cytokine stimulus;cellular response to heat;cellular response to interleukin-4;cellular response to organic substance;cellular response to stimulus;ce…	adenyl nucleotide binding;adenyl ribonucleotide binding;antigen binding;ATP binding;binding;double-stranded RNA binding;enzyme binding;enzyme regulator activity;kinase binding;MHC class II protein complex binding;MHC protein complex binding;nitric-oxide synthase regulator activity;nucleic acid binding;nucleotide binding;protein binding;protein domain specific binding;purine nucleotide binding;pur…	cell part;cytoplasm;cytoplasmic membrane-bounded vesicle;cytoplasmic part;cytoplasmic vesicle;cytosol;extracellular membrane-bounded organelle;extracellular organelle;extracellular region part;extracellular vesicular exosome;intracellular membrane-bounded organelle;intracellular organelle;intracellular organelle part;intracellular part;melanosome;membrane;membrane-bounded organelle;membrane-bound…	Antigen processing and presentation;NOD-like receptor signaling pathway;Pathways in cancer;Plant-pathogen interaction;Progesterone-mediated oocyte maturation;Prostate cancer;Protein processing in endoplasmic reticulum	3D-structure;Acetylation;ATP-binding;Chaperone;Coiledcoil;Completeproteome;Cytoplasm;Directproteinsequencing;Glycoprotein;Nucleotide-binding;Phosphoprotein;Polymorphism;Referenceproteome;S-nitrosylation;Stressresponse;Ublconjugation	45	26	20	55.4	38	31.4	83.263	309.73	228	20	31	32	41	15	11	28	28	22
	Signal recognition particle subunit SRP72	SRP72	SRP72_HUMAN Signal recognition particle 72 kDa protein OS=Homo sapiens GN=SRP72 PE=1 SV=3	O76094			0.580054	1.28606	22.6624	24.0339	24.9363	25.4372	22.5099	24.5702	26.1312	25.6958	24.5486	biosynthetic process;cellular biosynthetic process;cellular macromolecule biosynthetic process;cellular macromolecule metabolic process;cellular metabolic process;cellular process;cellular protein metabolic process;cotranslational protein targeting to membrane;establishment of localization;establishment of localization in cell;establishment of protein localization;establishment of protein localiz…	7S RNA binding;binding;nucleic acid binding;ribonucleoprotein binding;RNA binding;signal recognition particle binding	cell part;cytoplasm;cytoplasmic part;cytosol;endoplasmic reticulum;intracellular membrane-bounded organelle;intracellular non-membrane-bounded organelle;intracellular organelle;intracellular organelle part;intracellular part;macromolecular complex;membrane;membrane-bounded organelle;non-membrane-bounded organelle;nuclear part;nucleolus;organelle;organelle part;plasma membrane;ribonucleoprotein co…	Protein export	Acetylation;Alternativesplicing;Completeproteome;Cytoplasm;Directproteinsequencing;Diseasemutation;Endoplasmicreticulum;Phosphoprotein;Referenceproteome;Repeat;Ribonucleoprotein;Signalrecognitionparticle;TPRrepeat	7	7	7	10.1	10.1	10.1	74.605	22.946	7	1	1	1	1	1	0	0	1	1
	Enhancer of mRNA-decapping protein 4	EDC4	EDC4_HUMAN Enhancer of mRNA-decapping protein 4 OS=Homo sapiens GN=EDC4 PE=1 SV=1	Q6P2E9			1.46296	1.28398	27.2952	27.5793	26.4487	27.0579	28.3244	27.9729	29.352	28.8265	29.0287	catabolic process;cellular catabolic process;cellular macromolecule catabolic process;cellular macromolecule metabolic process;cellular metabolic process;cellular nitrogen compound metabolic process;cellular process;exonucleolytic nuclear-transcribed mRNA catabolic process involved in deadenylation-dependent decay;gene expression;macromolecule catabolic process;macromolecule metabolic process;met…		cell part;cytoplasm;cytoplasmic mRNA processing body;cytoplasmic part;cytosol;intracellular membrane-bounded organelle;intracellular non-membrane-bounded organelle;intracellular organelle;intracellular organelle part;intracellular part;macromolecular complex;membrane;membrane-bounded organelle;non-membrane-bounded organelle;nuclear part;nucleoplasm;nucleus;organelle;organelle part;ribonucleoprote…	RNA degradation	Acetylation;Alternativesplicing;Coiledcoil;Completeproteome;Cytoplasm;Nucleus;Phosphoprotein;Referenceproteome;Repeat;WDrepeat	11	11	11	12.7	12.7	12.7	151.66	120.18	25	0	1	0	0	2	0	8	5	9
	26S proteasome non-ATPase regulatory subunit 4	PSMD4	PSMD4_HUMAN 26S proteasome non-ATPase regulatory subunit 4 OS=Homo sapiens GN=PSMD4 PE=1 SV=1	P55036			1.34848	1.26511	24.9872	23.7542	25.3614	26.088	27.3575	27.0343	28.3424	28.2744	27.6584	activation of immune response;activation of innate immune response;anaphase-promoting complex-dependent proteasomal ubiquitin-dependent protein catabolic process;antigen processing and presentation;antigen processing and presentation of exogenous antigen;antigen processing and presentation of exogenous peptide antigen;antigen processing and presentation of exogenous peptide antigen via MHC class …	binding;catalytic activity;identical protein binding;inositol or phosphatidylinositol kinase activity;kinase activity;lipid kinase activity;phosphatidylinositol phosphate kinase activity;phosphotransferase activity, alcohol group as acceptor;protein binding;transferase activity;transferase activity, transferring phosphorus-containing groups	cell part;cytoplasm;cytoplasmic part;cytosol;intracellular organelle part;intracellular part;macromolecular complex;nuclear part;nucleoplasm;organelle part;proteasome accessory complex;proteasome complex;proteasome regulatory particle, base subcomplex;protein complex	Proteasome	3D-structure;Alternativesplicing;Completeproteome;Cytoplasm;Directproteinsequencing;Phosphoprotein;Proteasome;Referenceproteome;Repeat	6	6	6	20.7	20.7	20.7	40.736	10.704	6	0	0	0	0	1	1	3	1	0
	6-phosphogluconate dehydrogenase, decarboxylating	PGD	6PGD_HUMAN 6-phosphogluconate dehydrogenase, decarboxylating OS=Homo sapiens GN=PGD PE=1 SV=3	P52209			1.86134	1.25416	30.1242	31.1249	30.5451	29.9461	29.5852	29.4974	31.2339	31.1563	30.401	alcohol biosynthetic process;alcohol catabolic process;alcohol metabolic process;aldonic acid metabolic process;biosynthetic process;carbohydrate biosynthetic process;carbohydrate catabolic process;carbohydrate metabolic process;carboxylic acid metabolic process;catabolic process;cellular biosynthetic process;cellular carbohydrate biosynthetic process;cellular carbohydrate catabolic process;cellu…	binding;catalytic activity;coenzyme binding;cofactor binding;NADP binding;nucleotide binding;oxidoreductase activity;oxidoreductase activity, acting on CH-OH group of donors;oxidoreductase activity, acting on the CH-OH group of donors, NAD or NADP as acceptor;phosphogluconate dehydrogenase (decarboxylating) activity	cell part;cytoplasmic part;cytosol;extracellular membrane-bounded organelle;extracellular organelle;extracellular region part;extracellular vesicular exosome;intracellular membrane-bounded organelle;intracellular organelle;intracellular part;membrane-bounded organelle;membrane-bounded vesicle;nucleus;organelle;vesicle	Glutathione metabolism;Pentose phosphate pathway	3D-structure;Acetylation;Alternativesplicing;Completeproteome;Cytoplasm;Gluconateutilization;NADP;Oxidoreductase;Pentoseshunt;Polymorphism;Referenceproteome	16	16	16	34.4	34.4	34.4	53.139	117.2	72	2	15	4	5	4	3	17	12	10
	AP-3 complex subunit delta-1	AP3D1	AP3D1_HUMAN AP-3 complex subunit delta-1 OS=Homo sapiens GN=AP3D1 PE=1 SV=1	O14617			1.29682	1.24227	26.2283	27.5003	24.0849	26.1022	27.0199	27.1221	28.1224	28.4499	27.3988	anterograde axon cargo transport;anterograde synaptic vesicle transport;antigen processing and presentation;antigen processing and presentation of exogenous antigen;antigen processing and presentation of lipid antigen via MHC class Ib;antigen processing and presentation via MHC class Ib;antigen processing and presentation, exogenous lipid antigen via MHC class Ib;axon cargo transport;biological r…	transporter activity	axon part;cell part;cell projection part;cytoplasmic part;endosomal part;endosome membrane;Golgi apparatus;Golgi apparatus part;Golgi membrane;intracellular membrane-bounded organelle;intracellular organelle;intracellular organelle part;intracellular part;lysosomal membrane;macromolecular complex;membrane;membrane coat;membrane part;membrane-bounded organelle;nuclear part;nucleoplasm;organelle;or…	Lysosome	3D-structure;Acetylation;Alternativesplicing;Coiledcoil;Completeproteome;Cytoplasm;Golgiapparatus;Membrane;Phosphoprotein;Polymorphism;Proteintransport;Referenceproteome;Repeat;Transport	6	6	6	9.2	9.2	9.2	130.16	46.158	10	0	1	0	0	2	0	4	3	0
	Constitutive coactivator of PPAR-gamma-like protein 1	FAM120A	F120A_HUMAN Constitutive coactivator of PPAR-gamma-like protein 1 OS=Homo sapiens GN=FAM120A PE=1 SV=2	Q9NZB2			0.642012	1.24212	22.5719	26.9991	24.6922	26.9888	24.3298	26.7942	27.4236	27.483	26.9326			cell part;cytoplasm;intracellular part;membrane;plasma membrane		Acetylation;Alternativesplicing;Cellmembrane;Completeproteome;Cytoplasm;Membrane;Phosphoprotein;Polymorphism;Referenceproteome;RNA-binding;Tumorsuppressor	6	6	6	7.2	7.2	7.2	121.89	10.581	4	0	0	0	0	0	0	2	2	0
	Tight junction protein ZO-2	TJP2	ZO2_HUMAN Tight junction protein ZO-2 OS=Homo sapiens GN=TJP2 PE=1 SV=2	Q9UDY2			0.371895	1.23817	23.1561	23.9443	24.7061	25.8587	23.2593	23.8769	26.4213	27.0001	23.2881	apoptosis;biological regulation;cell death;cellular component disassembly;cellular component disassembly at cellular level;cellular component disassembly involved in apoptosis;cellular component organization;cellular component organization at cellular level;cellular component organization or biogenesis;cellular component organization or biogenesis at cellular level;cellular metabolic process;cell…	binding;binding, bridging;catalytic activity;guanylate kinase activity;kinase activity;nucleobase-containing compound kinase activity;nucleotide kinase activity;phosphotransferase activity, phosphate group as acceptor;protein binding;protein binding, bridging;protein domain specific binding;transferase activity;transferase activity, transferring phosphorus-containing groups	adherens junction;anchoring junction;cell junction;cell part;cell-cell junction;cytoplasm;cytoplasmic part;cytosol;intracellular organelle part;intracellular part;membrane;nuclear part;nucleoplasm;occluding junction;organelle part;plasma membrane;tight junction	Tight junction;Vibrio cholerae infection	3D-structure;Alternativepromoterusage;Alternativesplicing;Celljunction;Cellmembrane;Completeproteome;Diseasemutation;Intrahepaticcholestasis;Membrane;Nucleus;Phosphoprotein;Polymorphism;Referenceproteome;Repeat;SH3domain;Tightjunction	4	3	3	3	2.4	2.4	133.96	6.8355	0	0	0	0	0	0	0	0	0	0
	Nucleolar and coiled-body phosphoprotein 1	NOLC1	NOLC1_HUMAN Nucleolar and coiled-body phosphoprotein 1 OS=Homo sapiens GN=NOLC1 PE=1 SV=2	Q14978			2.19754	1.22644	27.9332	27.4852	28.652	28.1686	27.9959	28.5477	29.2862	29.3055	29.7998	cell cycle;cell cycle phase;cell cycle process;cellular component organization;cellular component organization at cellular level;cellular component organization or biogenesis;cellular component organization or biogenesis at cellular level;cellular macromolecule metabolic process;cellular metabolic process;cellular nitrogen compound metabolic process;cellular process;macromolecule metabolic proces…	adenyl nucleotide binding;adenyl ribonucleotide binding;ATP binding;binding;GTP binding;guanyl nucleotide binding;guanyl ribonucleotide binding;nucleotide binding;purine nucleotide binding;purine ribonucleoside triphosphate binding;purine ribonucleotide binding;ribonucleotide binding	Cajal body;cell part;cytoplasm;intracellular non-membrane-bounded organelle;intracellular organelle;intracellular organelle part;intracellular part;non-membrane-bounded organelle;nuclear body;nuclear part;nucleolus;nucleoplasm;nucleoplasm part;organelle;organelle part		Acetylation;Alternativesplicing;ATP-binding;Completeproteome;Cytoplasm;GTP-binding;Nucleotide-binding;Nucleus;Phosphoprotein;Polymorphism;Referenceproteome;Repeat	12	12	12	18.5	18.5	18.5	73.602	65.54	48	3	2	2	5	6	3	8	11	8
	KIF1-binding protein	KIAA1279	KBP_HUMAN KIF1-binding protein OS=Homo sapiens GN=KIAA1279 PE=1 SV=1	Q96EK5			0.3589	1.21821	28.6124	28.0099	27.6526	23.2091	27.3458	26.9635	27.8807	26.1292	27.1632	anatomical structure development;cell differentiation;cellular developmental process;cellular process;developmental process;establishment of localization;establishment of localization in cell;intracellular transport;mitochondrial transport;nervous system development;system development;transport	binding;cytoskeletal protein binding;kinesin binding;protein binding	cell part;cytoplasmic part;cytoskeleton;intracellular membrane-bounded organelle;intracellular non-membrane-bounded organelle;intracellular organelle;intracellular part;membrane-bounded organelle;mitochondrion;non-membrane-bounded organelle;organelle		Completeproteome;Cytoplasm;Cytoskeleton;Developmentalprotein;Differentiation;Hirschsprungdisease;Neurogenesis;Polymorphism;Referenceproteome	4	4	4	9.2	9.2	9.2	71.813	20.749	3	0	0	0	0	0	0	2	1	0
	Synaptosomal-associated protein 29	SNAP29	SNP29_HUMAN Synaptosomal-associated protein 29 OS=Homo sapiens GN=SNAP29 PE=1 SV=1	O95721			1.887	1.20559	22.7625	21.5183	24.847	25.7198	26.5709	25.8875	27.0468	27.3938	27.3545	autophagic vacuole fusion;cellular component assembly;cellular component assembly at cellular level;cellular component organization;cellular component organization at cellular level;cellular component organization or biogenesis;cellular component organization or biogenesis at cellular level;cellular macromolecular complex assembly;cellular macromolecular complex subunit organization;cellular memb…	binding;protein binding;SNAP receptor activity;SNARE binding;syntaxin binding	cell junction;cell part;cell projection;centrosome;cytoplasm;cytoplasmic part;cytoskeletal part;intracellular non-membrane-bounded organelle;intracellular organelle;intracellular organelle part;intracellular part;macromolecular complex;membrane;membrane part;microtubule organizing center;neuron projection;non-membrane-bounded organelle;organelle;organelle part;plasma membrane;protein complex;SNAR…	SNARE interactions in vesicular transport	3D-structure;Autophagy;Coiledcoil;Completeproteome;Cytoplasm;Cytoplasmicvesicle;Golgiapparatus;Ichthyosis;Membrane;Neuropathy;Palmoplantarkeratoderma;Phosphoprotein;Proteintransport;Referenceproteome;Transport	5	5	5	22.1	22.1	22.1	28.97	8.0562	4	0	0	0	0	0	2	1	0	1
	Small acidic protein	SMAP	SMAP_HUMAN Small acidic protein OS=Homo sapiens GN=SMAP PE=1 SV=1	O00193			0.555016	1.20441	24.0987	21.8463	22.7913	25.2885	27.4518	27.4949	27.3577	27.2865	29.2042					Acetylation;Completeproteome;Phosphoprotein;Referenceproteome	3	3	3	30.1	30.1	30.1	20.332	118.24	14	1	1	0	1	2	1	2	2	4
	Hematological and neurological expressed 1-like protein	HN1L	HN1L_HUMAN Hematological and neurological expressed 1-like protein OS=Homo sapiens GN=HN1L PE=1 SV=1	Q9H910			1.65138	1.19646	28.7234	27.6729	28.588	29.1154	29.611	30.1423	30.5344	30.9101	31.0136			cell part;cytoplasm;intracellular membrane-bounded organelle;intracellular organelle;intracellular part;membrane;membrane-bounded organelle;nucleus;organelle;plasma membrane		Acetylation;Alternativesplicing;Completeproteome;Cytoplasm;Nucleus;Phosphoprotein;Referenceproteome	9	9	9	65.8	65.8	65.8	20.063	58.957	38	2	1	1	2	4	4	7	9	8
	Centrosomal protein of 170 kDa	CEP170	CE170_HUMAN Centrosomal protein of 170 kDa OS=Homo sapiens GN=CEP170 PE=1 SV=1	Q5SW79			2.62219	1.19099	28.1365	25.9449	26.7618	30.6996	31.1434	30.9871	32.0821	32.3558	31.9651		binding;identical protein binding;protein binding	cell part;centriole;centrosome;cytoplasm;cytoplasmic part;cytoskeletal part;intracellular non-membrane-bounded organelle;intracellular organelle;intracellular organelle part;intracellular part;macromolecular complex;membrane;microtubule;microtubule organizing center;microtubule organizing center part;non-membrane-bounded organelle;nuclear membrane;nuclear part;organelle;organelle membrane;organel…		3D-structure;Alternativesplicing;Coiledcoil;Completeproteome;Cytoplasm;Cytoskeleton;Microtubule;Phosphoprotein;Polymorphism;Referenceproteome	44	44	43	34.3	34.3	33.7	175.29	276.81	118	2	0	0	9	13	9	27	30	28
	Cytoskeleton-associated protein 2	CKAP2	CKAP2_HUMAN Cytoskeleton-associated protein 2 OS=Homo sapiens GN=CKAP2 PE=1 SV=1	Q8WWK9			0.662453	1.18861	21.4926	23.7967	24.9076	26.0509	24.5399	26.007	25.9643	26.1977	28.0016	apoptosis;biological regulation;cell cycle cytokinesis;cell cycle process;cell death;cellular process;cytokinesis;cytokinesis after mitosis;death;negative regulation of biological process;negative regulation of cellular component organization;negative regulation of cellular process;negative regulation of cytoskeleton organization;negative regulation of microtubule depolymerization;negative regula…		cell part;centrosome;cytoplasm;cytoplasmic microtubule;cytoplasmic part;cytoskeletal part;cytoskeleton;intracellular non-membrane-bounded organelle;intracellular organelle;intracellular organelle part;intracellular part;macromolecular complex;microtubule;microtubule cytoskeleton;microtubule organizing center;non-membrane-bounded organelle;organelle;organelle part;protein complex;spindle pole		Alternativesplicing;Apoptosis;Cellcycle;Completeproteome;Cytoplasm;Cytoskeleton;Microtubule;Phosphoprotein;Polymorphism;Referenceproteome	3	3	3	6.1	6.1	6.1	76.986	14.908	2	0	0	0	1	0	0	0	0	1
	Glycogen phosphorylase, brain form	PYGB	PYGB_HUMAN Glycogen phosphorylase, brain form OS=Homo sapiens GN=PYGB PE=1 SV=5	P11216			0.900492	1.18846	25.0509	26.7603	26.6306	25.0268	24.4423	26.2481	27.031	26.0038	26.2478	alcohol metabolic process;carbohydrate catabolic process;carbohydrate metabolic process;catabolic process;cellular carbohydrate catabolic process;cellular carbohydrate metabolic process;cellular glucan metabolic process;cellular macromolecule metabolic process;cellular metabolic process;cellular polysaccharide catabolic process;cellular polysaccharide metabolic process;cellular process;energy der…	binding;catalytic activity;cofactor binding;glycogen phosphorylase activity;nucleotide binding;phosphorylase activity;pyridoxal phosphate binding;transferase activity;transferase activity, transferring glycosyl groups;transferase activity, transferring hexosyl groups;vitamin B6 binding;vitamin binding	cell part;cytoplasm;cytoplasmic part;cytosol;extracellular membrane-bounded organelle;extracellular organelle;extracellular region part;extracellular vesicular exosome;intracellular part;membrane;membrane-bounded organelle;membrane-bounded vesicle;organelle;vesicle	Insulin signaling pathway;Starch and sucrose metabolism	3D-structure;Acetylation;Allostericenzyme;Alternativesplicing;Carbohydratemetabolism;Completeproteome;Directproteinsequencing;Diseasemutation;Glycogenmetabolism;Glycogenstoragedisease;Glycosyltransferase;Nucleotide-binding;Phosphoprotein;Polymorphism;Pyridoxalphosphate;Referenceproteome;Transferase	3	3	2	4.5	4.5	3.1	96.695	14.842	3	0	0	1	0	0	0	1	1	0
	Peroxisomal membrane protein PEX14	PEX14	PEX14_HUMAN Peroxisomal membrane protein PEX14 OS=Homo sapiens GN=PEX14 PE=1 SV=1	O75381			1.30402	1.18419	24.8705	24.4569	25.5174	26.13	24.7819	25.2322	26.762	26.6751	26.2596	biological regulation;cellular component assembly;cellular component organization;cellular component organization at cellular level;cellular component organization or biogenesis;cellular component organization or biogenesis at cellular level;cellular process;cytoskeleton organization;establishment of localization;establishment of localization in cell;establishment of protein localization;establis…	beta-tubulin binding;binding;cytoskeletal protein binding;microtubule binding;protein binding;protein binding transcription factor activity;protein N-terminus binding;receptor binding;transcription cofactor activity;transcription corepressor activity;transcription factor binding transcription factor activity;tubulin binding	cell part;cytoplasmic part;integral to membrane;intracellular;intracellular membrane-bounded organelle;intracellular non-membrane-bounded organelle;intracellular organelle;intracellular organelle part;intracellular part;intrinsic to membrane;macromolecular complex;membrane;membrane part;membrane-bounded organelle;microbody;microbody membrane;microbody part;non-membrane-bounded organelle;nuclear p…	Peroxisome	3D-structure;Acetylation;Alternativesplicing;Completeproteome;Directproteinsequencing;Membrane;Peroxisome;Peroxisomebiogenesisdisorder;Phosphoprotein;Polymorphism;Proteintransport;Referenceproteome;Translocation;Transport;Zellwegersyndrome	4	4	4	18.6	18.6	18.6	41.236	13.466	2	0	0	0	0	0	0	1	1	0
	Eukaryotic translation initiation factor 4B	EIF4B	IF4B_HUMAN Eukaryotic translation initiation factor 4B OS=Homo sapiens GN=EIF4B PE=1 SV=2	P23588			3.15877	1.17823	29.9329	27.884	27.672	31.2754	31.3395	31.5717	32.5056	32.7444	32.4713	biological regulation;biosynthetic process;catabolic process;cell surface receptor linked signaling pathway;cellular biosynthetic process;cellular catabolic process;cellular macromolecule biosynthetic process;cellular macromolecule catabolic process;cellular macromolecule metabolic process;cellular metabolic process;cellular nitrogen compound metabolic process;cellular process;cellular protein me…	binding;nucleic acid binding;nucleotide binding;RNA binding;translation factor activity, nucleic acid binding;translation initiation factor activity	cell part;cytoplasmic part;cytosol;eukaryotic translation initiation factor 4F complex;intracellular part;macromolecular complex;protein complex	mTOR signaling pathway;RNA transport	3D-structure;Acetylation;Alternativesplicing;Completeproteome;Directproteinsequencing;Initiationfactor;Phosphoprotein;Polymorphism;Proteinbiosynthesis;Referenceproteome;RNA-binding	32	32	32	55.8	55.8	55.8	69.15	265.94	113	5	0	1	10	19	10	20	24	24
	Tubulin beta chain	TUBB	TBB5_HUMAN Tubulin beta chain OS=Homo sapiens GN=TUBB PE=1 SV=2	P07437			1.01505	1.16624	31.7478	32.7583	31.2922	31.4373	31.3263	30.8682	33.031	32.7283	31.3712	biological regulation;cell cycle;cell cycle process;cell division;cell killing;cellular component assembly;cellular component assembly at cellular level;cellular component movement;cellular component organization;cellular component organization at cellular level;cellular component organization or biogenesis;cellular component organization or biogenesis at cellular level;cellular macromolecular co…	binding;catalytic activity;enzyme binding;GTP binding;GTPase activity;guanyl nucleotide binding;guanyl ribonucleotide binding;hydrolase activity;hydrolase activity, acting on acid anhydrides;hydrolase activity, acting on acid anhydrides, in phosphorus-containing anhydrides;MHC class I protein binding;MHC protein binding;nucleoside-triphosphatase activity;nucleotide binding;protein binding;purine …	cell body;cell part;cytoplasm;cytoplasmic part;cytoskeletal part;cytoskeleton;cytosol;extracellular membrane-bounded organelle;extracellular organelle;extracellular region part;extracellular vesicular exosome;intracellular membrane-bounded organelle;intracellular non-membrane-bounded organelle;intracellular organelle;intracellular organelle part;intracellular part;macromolecular complex;membrane-…	Gap junction;Pathogenic Escherichia coli infection;Phagosome	3D-structure;Acetylation;Completeproteome;Cytoplasm;Cytoskeleton;Directproteinsequencing;Diseasemutation;GTP-binding;Isopeptidebond;Methylation;Microtubule;Nucleotide-binding;Phosphoprotein;Polymorphism;Referenceproteome;Ublconjugation	24	6	5	62.8	19.6	16.2	49.67	84.28	79	5	6	23	12	4	6	6	5	12
	Targeting protein for Xklp2	TPX2	TPX2_HUMAN Targeting protein for Xklp2 OS=Homo sapiens GN=TPX2 PE=1 SV=2	Q9ULW0			0.731312	1.16592	25.2669	24.8556	25.2846	27.3854	27.2342	27.5283	27.898	27.7508	29.9969	activation of protein kinase activity;apoptosis;biological regulation;cell cycle phase;cell cycle process;cell death;cell division;cell proliferation;cellular component organization;cellular component organization at cellular level;cellular component organization or biogenesis;cellular component organization or biogenesis at cellular level;cellular process;death;mitosis;nuclear division;organelle…	adenyl nucleotide binding;adenyl ribonucleotide binding;ATP binding;binding;enzyme binding;GTP binding;guanyl nucleotide binding;guanyl ribonucleotide binding;kinase binding;nucleotide binding;protein binding;protein kinase binding;purine nucleotide binding;purine ribonucleoside triphosphate binding;purine ribonucleotide binding;ribonucleotide binding	axon hillock;axon part;cell part;cell projection part;cytoplasm;cytoskeletal part;cytoskeleton;intracellular membrane-bounded organelle;intracellular non-membrane-bounded organelle;intracellular organelle;intracellular organelle part;intracellular part;macromolecular complex;membrane-bounded organelle;microtubule;microtubule cytoskeleton;non-membrane-bounded organelle;nuclear part;nucleoplasm;nuc…		3D-structure;Acetylation;Alternativesplicing;Apoptosis;Cellcycle;Celldivision;Completeproteome;Cytoplasm;Cytoskeleton;Microtubule;Mitosis;Nucleus;Phosphoprotein;Polymorphism;Referenceproteome	12	12	12	17.8	17.8	17.8	85.652	31.255	14	0	0	0	1	2	1	0	0	10
	CLIP-associating protein 1	CLASP1	CLAP1_HUMAN CLIP-associating protein 1 OS=Homo sapiens GN=CLASP1 PE=1 SV=1	Q7Z460			1.03292	1.16109	22.5384	21.0321	23.4155	22.3834	23.6444	22.1836	23.9469	24.3287	23.4191	axon guidance;biological regulation;cell cycle;cell cycle process;cell division;cellular component organization;cellular component organization at cellular level;cellular component organization or biogenesis;cellular component organization or biogenesis at cellular level;cellular process;cellular response to stimulus;chemotaxis;cytoskeleton organization;establishment of localization;establishment…	binding;cytoskeletal protein binding;kinetochore binding;microtubule binding;microtubule plus-end binding;protein binding;tubulin binding	cell cortex;cell cortex part;cell part;centrosomal corona;centrosome;chromosomal part;condensed chromosome kinetochore;cortical cytoskeleton;cortical microtubule cytoskeleton;cytoplasmic microtubule;cytoplasmic part;cytoskeletal part;cytoskeleton;cytosol;extracellular membrane-bounded organelle;extracellular organelle;extracellular region part;extracellular vesicular exosome;Golgi apparatus;intra…		3D-structure;Alternativesplicing;Cellcycle;Celldivision;Centromere;Chromosome;Coiledcoil;Completeproteome;Cytoplasm;Cytoskeleton;Golgiapparatus;Kinetochore;Microtubule;Mitosis;Phosphoprotein;Polymorphism;Referenceproteome;Repeat	3	3	2	2.8	2.8	2.1	169.45	41.346	0	0	0	0	0	0	0	0	0	0
	Nucleophosmin	NPM1	NPM_HUMAN Nucleophosmin OS=Homo sapiens GN=NPM1 PE=1 SV=2	P06748			1.122	1.15571	31.3104	31.7583	31.5704	31.7732	30.6838	30.3884	32.5248	32.0919	31.6958	aging;ATP-dependent chromatin remodeling;biological regulation;cell aging;cell cycle process;cellular component assembly;cellular component assembly at cellular level;cellular component organization;cellular component organization at cellular level;cellular component organization or biogenesis;cellular component organization or biogenesis at cellular level;cellular macromolecular complex assembly…	binding;enzyme binding;enzyme inhibitor activity;enzyme regulator activity;histone binding;identical protein binding;kinase binding;kinase inhibitor activity;kinase regulator activity;NF-kappaB binding;nucleic acid binding;protein binding;protein binding transcription factor activity;protein dimerization activity;protein heterodimerization activity;protein homodimerization activity;protein kinase…	adherens junction;anchoring junction;cell junction;cell part;cell-substrate adherens junction;cell-substrate junction;centrosome;cytoplasm;cytoplasmic part;cytoskeletal part;cytosol;focal adhesion;intracellular membrane-bounded organelle;intracellular non-membrane-bounded organelle;intracellular organelle;intracellular organelle part;intracellular part;macromolecular complex;membrane;membrane-bou…		3D-structure;Acetylation;ADP-ribosylation;Alternativesplicing;Chaperone;Chromosomalrearrangement;Completeproteome;Cytoplasm;Cytoskeleton;Directproteinsequencing;Disulfidebond;Host-virusinteraction;Isopeptidebond;Nucleus;Phosphoprotein;Proto-oncogene;Referenceproteome;RNA-binding;Ublconjugation	19	19	19	60.9	60.9	60.9	32.575	253.72	93	8	15	10	10	6	6	16	14	8
	EF-hand domain-containing protein D2	EFHD2	EFHD2_HUMAN EF-hand domain-containing protein D2 OS=Homo sapiens GN=EFHD2 PE=1 SV=1	Q96C19			2.37064	1.14887	22.3484	26.3997	21.6183	28.2123	28.3814	27.7645	29.2225	29.403	29.1792	cell projection organization;cellular component organization;cellular component organization at cellular level;cellular component organization or biogenesis;cellular component organization or biogenesis at cellular level;cellular process;neuron projection development	binding;calcium ion binding;cation binding;ion binding;metal ion binding	cell part;cytoplasmic part;extracellular membrane-bounded organelle;extracellular organelle;extracellular region part;extracellular vesicular exosome;intracellular organelle part;intracellular part;membrane;membrane part;membrane raft;membrane-bounded organelle;membrane-bounded vesicle;mitochondrial inner membrane;mitochondrial membrane;mitochondrial part;organelle;organelle inner membrane;organe…		Acetylation;Alternativesplicing;Calcium;Completeproteome;Directproteinsequencing;Membrane;Metal-binding;Phosphoprotein;Polymorphism;Referenceproteome;Repeat	7	7	7	27.9	27.9	27.9	26.697	19.572	14	0	0	0	0	2	1	3	4	4
	Programmed cell death protein 5	PDCD5	PDCD5_HUMAN Programmed cell death protein 5 OS=Homo sapiens GN=PDCD5 PE=1 SV=3	O14737			0.787575	1.14101	28.2076	28.3682	27.3117	27.9412	30.0239	29.0748	30.1303	30.6696	29.663	biological regulation;cellular process;cellular response to chemical stimulus;cellular response to endogenous stimulus;cellular response to growth factor stimulus;cellular response to organic substance;cellular response to stimulus;cellular response to transforming growth factor beta stimulus;negative regulation of biological process;negative regulation of cell proliferation;negative regulation o…	acetyltransferase activator activity;beta-tubulin binding;binding;carbohydrate binding;cytoskeletal protein binding;DNA binding;enzyme activator activity;enzyme regulator activity;glycosaminoglycan binding;heparin binding;nucleic acid binding;pattern binding;polysaccharide binding;protein binding;tubulin binding	cell part;cytoplasm;extracellular membrane-bounded organelle;extracellular organelle;extracellular region part;extracellular vesicular exosome;intracellular membrane-bounded organelle;intracellular organelle;intracellular part;membrane-bounded organelle;membrane-bounded vesicle;nucleus;organelle;vesicle		3D-structure;Acetylation;Alternativesplicing;Apoptosis;Completeproteome;Directproteinsequencing;Phosphoprotein;Referenceproteome	8	8	8	52.8	52.8	52.8	14.285	43.706	25	1	0	1	2	4	2	4	3	8
	Kinesin-like protein KIF11	KIF11	KIF11_HUMAN Kinesin-like protein KIF11 OS=Homo sapiens GN=KIF11 PE=1 SV=2	P52732			1.18465	1.13042	24.8842	24.6054	24.9936	25.7322	25.8699	26.7581	26.6904	27.2888	27.7722	antigen processing and presentation;antigen processing and presentation of exogenous antigen;antigen processing and presentation of exogenous peptide antigen;antigen processing and presentation of exogenous peptide antigen via MHC class II;antigen processing and presentation of peptide antigen;antigen processing and presentation of peptide antigen via MHC class II;antigen processing and presentat…	adenyl nucleotide binding;adenyl ribonucleotide binding;ATP binding;ATPase activity;binding;catalytic activity;enzyme binding;hydrolase activity;hydrolase activity, acting on acid anhydrides;hydrolase activity, acting on acid anhydrides, in phosphorus-containing anhydrides;kinase binding;microtubule motor activity;motor activity;nucleoside-triphosphatase activity;nucleotide binding;plus-end-direc…	cell part;cytoplasm;cytoplasmic part;cytoskeletal part;cytosol;intracellular non-membrane-bounded organelle;intracellular organelle;intracellular organelle part;intracellular part;kinesin complex;macromolecular complex;membrane;microtubule;microtubule associated complex;non-membrane-bounded organelle;organelle;organelle part;protein complex;spindle;spindle pole		3D-structure;Acetylation;ATP-binding;Cellcycle;Celldivision;Coiledcoil;Completeproteome;Cytoplasm;Cytoskeleton;Diseasemutation;Microtubule;Mitosis;Motorprotein;Nucleotide-binding;Phosphoprotein;Polymorphism;Referenceproteome	5	5	5	7.7	7.7	7.7	119.16	44.921	9	0	1	0	0	1	0	1	3	3
	Lactoylglutathione lyase	GLO1	LGUL_HUMAN Lactoylglutathione lyase OS=Homo sapiens GN=GLO1 PE=1 SV=4	Q04760			0.838168	1.12994	29.155	30.4084	29.6417	28.9089	28.4039	27.2845	29.7942	29.6625	28.5304	amine metabolic process;biological regulation;carbohydrate metabolic process;carboxylic acid metabolic process;cell differentiation;cellular aldehyde metabolic process;cellular amine metabolic process;cellular amino acid metabolic process;cellular developmental process;cellular ketone metabolic process;cellular metabolic process;cellular modified amino acid metabolic process;cellular nitrogen com…	binding;carbon-sulfur lyase activity;catalytic activity;cation binding;ion binding;lactoylglutathione lyase activity;lyase activity;metal ion binding;transition metal ion binding;zinc ion binding	cell part;cytoplasm;extracellular membrane-bounded organelle;extracellular organelle;extracellular region part;extracellular vesicular exosome;intracellular part;membrane-bounded organelle;membrane-bounded vesicle;organelle;vesicle	MAPK signaling pathway - yeast;Pyruvate metabolism	3D-structure;Acetylation;Alternativesplicing;Completeproteome;Directproteinsequencing;Disulfidebond;Glutathionylation;Lyase;Metal-binding;Phosphoprotein;Polymorphism;Referenceproteome;Zinc	8	8	8	38.6	38.6	38.6	20.777	43.629	39	3	10	8	3	3	0	6	5	1
	Succinyl-CoA:3-ketoacid coenzyme A transferase 1, mitochondrial	OXCT1	SCOT1_HUMAN Succinyl-CoA:3-ketoacid coenzyme A transferase 1, mitochondrial OS=Homo sapiens GN=OXCT1 PE=1 SV=1	P55809			0.308175	1.12762	27.2361	26.9581	26.884	26.612	24.9697	21.5944	25.8086	25.1087	25.6416	adipose tissue development;anatomical structure development;biological regulation;brain development;catabolic process;cellular catabolic process;cellular ketone body metabolic process;cellular ketone metabolic process;cellular lipid metabolic process;cellular metabolic process;cellular process;developmental process;heart development;ketone body catabolic process;ketone catabolic process;lipid met…	3-oxoacid CoA-transferase activity;binding;catalytic activity;CoA-transferase activity;identical protein binding;protein binding;protein dimerization activity;protein homodimerization activity;transferase activity;transferase activity, transferring sulfur-containing groups	cell part;cytoplasmic part;intracellular membrane-bounded organelle;intracellular organelle;intracellular organelle lumen;intracellular organelle part;intracellular part;membrane-bounded organelle;membrane-enclosed lumen;mitochondrial matrix;mitochondrial part;mitochondrion;organelle;organelle lumen;organelle part	Butanoate metabolism;Synthesis and degradation of ketone bodies;Valine, leucine and isoleucine degradation	3D-structure;Alternativesplicing;Completeproteome;Directproteinsequencing;Diseasemutation;Mitochondrion;Phosphoprotein;Polymorphism;Referenceproteome;Transferase;Transitpeptide	3	3	3	9.6	9.6	9.6	56.157	41.301	10	1	4	1	1	0	0	3	0	0
	Aspartate aminotransferase, cytoplasmic	GOT1	AATC_HUMAN Aspartate aminotransferase, cytoplasmic OS=Homo sapiens GN=GOT1 PE=1 SV=3	P17174			0.947395	1.12161	22.4277	25.9326	25.579	23.6079	24.4389	22.9433	25.4766	24.423	24.4554	2-oxoglutarate metabolic process;alcohol biosynthetic process;alcohol metabolic process;alditol biosynthetic process;alditol metabolic process;amine biosynthetic process;amine catabolic process;amine metabolic process;amino acid salvage;aspartate biosynthetic process;aspartate catabolic process;aspartate family amino acid biosynthetic process;aspartate family amino acid catabolic process;aspartat…	binding;carbon-carbon lyase activity;carboxylic acid binding;carboxy-lyase activity;catalytic activity;cofactor binding;L-aspartate:2-oxoglutarate aminotransferase activity;L-cysteine:2-oxoglutarate aminotransferase activity;L-phenylalanine aminotransferase activity;L-phenylalanine:2-oxoglutarate aminotransferase activity;lyase activity;phosphatidylserine decarboxylase activity;pyridoxal phosphat…	axon part;axon terminus;cell part;cell projection part;cytoplasm;cytoplasmic part;cytosol;extracellular membrane-bounded organelle;extracellular organelle;extracellular region part;extracellular vesicular exosome;intracellular membrane-bounded organelle;intracellular organelle;intracellular part;lysosome;lytic vacuole;membrane-bounded organelle;membrane-bounded vesicle;neuron projection terminus;…	Alanine, aspartate and glutamate metabolism;Arginine and proline metabolism;Cysteine and methionine metabolism;Phenylalanine metabolism;Phenylalanine, tyrosine and tryptophan biosynthesis;Tyrosine metabolism	3D-structure;Alternativesplicing;Amino-acidbiosynthesis;Aminotransferase;Completeproteome;Cytoplasm;Directproteinsequencing;Polymorphism;Pyridoxalphosphate;Referenceproteome;Transferase	3	3	3	9	9	9	46.247	9.4659	2	0	1	0	0	0	0	1	0	0
	Insulin-like growth factor 2 mRNA-binding protein 2	IGF2BP2	IF2B2_HUMAN Insulin-like growth factor 2 mRNA-binding protein 2 OS=Homo sapiens GN=IGF2BP2 PE=1 SV=2	Q9Y6M1			1.32991	1.12109	22.8221	20.1285	26.3169	27.8993	27.0774	28.3042	28.7548	28.6915	29.198	anatomical structure morphogenesis;biological regulation;developmental process;establishment of localization;establishment of RNA localization;gene expression;macromolecule metabolic process;metabolic process;mRNA transport;negative regulation of biological process;negative regulation of biosynthetic process;negative regulation of cellular biosynthetic process;negative regulation of cellular macr…	binding;mRNA 3'-UTR binding;mRNA 5'-UTR binding;mRNA binding;nucleic acid binding;nucleotide binding;RNA binding;translation regulator activity	cell part;cytoplasm;cytoplasmic part;cytoskeleton;cytosol;intracellular membrane-bounded organelle;intracellular non-membrane-bounded organelle;intracellular organelle;intracellular part;membrane-bounded organelle;non-membrane-bounded organelle;nucleus;organelle		3D-structure;Acetylation;Alternativeinitiation;Alternativesplicing;Completeproteome;Cytoplasm;mRNAtransport;Nucleus;Phosphoprotein;Referenceproteome;Repeat;RNA-binding;Translationregulation;Transport	7	6	6	13	10.9	10.9	66.121	19.188	20	0	0	0	3	1	1	6	6	3
	Epidermal growth factor receptor substrate 15-like 1	EPS15L1	EP15R_HUMAN Epidermal growth factor receptor substrate 15-like 1 OS=Homo sapiens GN=EPS15L1 PE=1 SV=1	Q9UBC2			0.956712	1.12106	27.5171	27.1105	26.4287	30.4178	31.663	31.2719	32.4462	32.8167	31.453	biological regulation;cell surface receptor linked signaling pathway;cellular component organization;cellular component organization or biogenesis;cellular membrane organization;cellular process;cellular response to stimulus;endocytosis;enzyme linked receptor protein signaling pathway;epidermal growth factor receptor signaling pathway;establishment of localization;membrane invagination;membrane o…	binding;calcium ion binding;cation binding;ion binding;metal ion binding	cell part;clathrin coat;clathrin coat of coated pit;cytoplasmic part;intracellular membrane-bounded organelle;intracellular organelle;intracellular part;macromolecular complex;membrane;membrane coat;membrane part;membrane-bounded organelle;nucleus;organelle;plasma membrane;plasma membrane part;protein complex		Acetylation;Alternativesplicing;Calcium;Cellmembrane;Coatedpit;Coiledcoil;Completeproteome;Endocytosis;Membrane;Metal-binding;Nucleus;Phosphoprotein;Referenceproteome;Repeat	29	29	29	42.1	42.1	42.1	94.254	323.31	100	0	0	0	2	14	8	25	27	24
	Pleckstrin homology domain-containing family A member 1	PLEKHA1	PKHA1_HUMAN Pleckstrin homology domain-containing family A member 1 OS=Homo sapiens GN=PLEKHA1 PE=1 SV=2	Q9HB21			0.590628	1.11978	25.9453	21.7182	22.4198	23.5295	23.3173	24.1845	24.3692	23.6652	26.3563	activation of immune response;anatomical structure development;anatomical structure morphogenesis;androgen metabolic process;antigen receptor-mediated signaling pathway;B cell receptor signaling pathway;biological regulation;cell differentiation;cell projection organization;cell surface receptor linked signaling pathway;cellular component organization;cellular component organization at cellular l…	binding;lipid binding;PDZ domain binding;phosphatidylinositol binding;phosphatidylinositol-3,4-bisphosphate binding;phospholipid binding;protein binding;protein domain specific binding	cell part;cell projection membrane;cell projection part;cytoplasm;extracellular membrane-bounded organelle;extracellular organelle;extracellular region part;extracellular vesicular exosome;intracellular organelle part;intracellular part;leading edge membrane;membrane;membrane part;membrane-bounded organelle;membrane-bounded vesicle;nuclear part;nucleoplasm;organelle;organelle part;plasma membrane…		3D-structure;Alternativesplicing;Cellmembrane;Completeproteome;Cytoplasm;Lipid-binding;Membrane;Nucleus;Phosphoprotein;Polymorphism;Referenceproteome;Repeat	3	3	3	10.6	10.6	10.6	45.553	10.837	1	0	0	0	0	0	0	0	0	1
	AP-1 complex subunit gamma-1	AP1G1	AP1G1_HUMAN AP-1 complex subunit gamma-1 OS=Homo sapiens GN=AP1G1 PE=1 SV=5	O43747			0.256279	1.10874	25.2833	25.4401	26.0079	25.9237	20.3029	24.6976	24.9054	24.3239	25.0211	antigen processing and presentation;antigen processing and presentation of exogenous antigen;antigen processing and presentation of exogenous peptide antigen;antigen processing and presentation of exogenous peptide antigen via MHC class II;antigen processing and presentation of peptide antigen;antigen processing and presentation of peptide antigen via MHC class II;antigen processing and presentat…	binding;cytoskeletal protein binding;enzyme binding;GTPase binding;GTP-dependent protein binding;kinesin binding;protein binding;protein transporter activity;Rab GTPase binding;Ras GTPase binding;small GTPase binding;substrate-specific transporter activity;transporter activity	AP-type membrane coat adaptor complex;cell part;clathrin adaptor complex;clathrin coated vesicle membrane;clathrin-coated endocytic vesicle membrane;clathrin-coated vesicle;coated vesicle;coated vesicle membrane;cytoplasm;cytoplasmic membrane-bounded vesicle;cytoplasmic part;cytoplasmic vesicle;cytoplasmic vesicle membrane;cytoplasmic vesicle part;cytosol;endocytic vesicle membrane;endosome;Golgi…	Lysosome	3D-structure;Alternativesplicing;Completeproteome;Cytoplasmicvesicle;Golgiapparatus;Membrane;Polymorphism;Proteintransport;Referenceproteome;Transport	3	3	3	6.4	6.4	6.4	91.35	21.952	8	0	3	0	1	0	0	3	1	0
	Uncharacterized protein C12orf45	C12orf45	CL045_HUMAN Uncharacterized protein C12orf45 OS=Homo sapiens GN=C12orf45 PE=1 SV=2	Q8N5I9			0.662618	1.10269	22.5179	25.2503	24.8144	26.3911	25.4099	27.2026	27.4502	26.4822	28.3793					Completeproteome;Phosphoprotein;Polymorphism;Referenceproteome	5	5	5	27	27	27	20.123	74.583	9	0	0	0	0	1	0	3	1	4
	Alpha-centractin;Beta-centractin	ACTR1A;ACTR1B	ACTZ_HUMAN Alpha-centractin OS=Homo sapiens GN=ACTR1A PE=1 SV=1;ACTY_HUMAN Beta-centractin OS=Homo sapiens GN=ACTR1B PE=1 SV=1	P61163;P42025			1.28919	1.09917	25.0666	27.9406	26.6167	26.6582	25.5926	25.7666	27.4177	27.23	26.6672	antigen processing and presentation;antigen processing and presentation of exogenous antigen;antigen processing and presentation of exogenous peptide antigen;antigen processing and presentation of exogenous peptide antigen via MHC class II;antigen processing and presentation of peptide antigen;antigen processing and presentation of peptide antigen via MHC class II;antigen processing and presentat…	adenyl nucleotide binding;adenyl ribonucleotide binding;ATP binding;binding;nucleotide binding;purine nucleotide binding;purine ribonucleoside triphosphate binding;purine ribonucleotide binding;ribonucleotide binding	cell part;centrosome;cytoplasm;cytoplasmic part;cytoskeletal part;cytosol;dynactin complex;extracellular membrane-bounded organelle;extracellular organelle;extracellular region part;extracellular vesicular exosome;intracellular non-membrane-bounded organelle;intracellular organelle;intracellular organelle part;intracellular part;macromolecular complex;membrane;membrane-bounded organelle;membrane-…		Acetylation;ATP-binding;Completeproteome;Cytoplasm;Cytoskeleton;Directproteinsequencing;Nitration;Nucleotide-binding;Polymorphism;Referenceproteome	7	7	7	33.5	33.5	33.5	42.613	22.579	3	0	1	0	1	0	0	0	1	0
	Reticulon-4	RTN4	RTN4_HUMAN Reticulon-4 OS=Homo sapiens GN=RTN4 PE=1 SV=2	Q9NQC3			1.46456	1.09632	26.6274	27.085	26.8893	26.8775	27.9146	27.9172	28.6084	28.6927	28.6972	anatomical structure formation involved in morphogenesis;anatomical structure morphogenesis;angiogenesis;apoptosis;axonal fasciculation;biological regulation;cardiac epithelial to mesenchymal transition;cell death;cell migration;cell morphogenesis;cell morphogenesis involved in differentiation;cell motility;cell recognition;cell surface receptor linked signaling pathway;cellular component morphog…		cell body;cell part;cell projection;cytoplasmic part;endoplasmic reticulum;endoplasmic reticulum part;envelope;extracellular membrane-bounded organelle;extracellular organelle;extracellular region part;extracellular vesicular exosome;integral to endoplasmic reticulum membrane;integral to membrane;integral to organelle membrane;intracellular;intracellular membrane-bounded organelle;intracellular o…		3D-structure;Acetylation;Alternativesplicing;Completeproteome;Directproteinsequencing;Endoplasmicreticulum;Membrane;Neurogenesis;Phosphoprotein;Polymorphism;Referenceproteome;Transmembrane;Transmembranehelix	3	3	3	5.1	5.1	5.1	129.93	17.292	11	0	0	0	1	1	1	3	3	2
	Probable ATP-dependent RNA helicase DDX6	DDX6	DDX6_HUMAN Probable ATP-dependent RNA helicase DDX6 OS=Homo sapiens GN=DDX6 PE=1 SV=2	P26196			1.66154	1.07934	26.1856	28.083	28.4483	27.727	26.8914	27.2274	28.2186	28.6981	28.1671	biological regulation;catabolic process;cellular catabolic process;cellular component assembly;cellular component assembly at cellular level;cellular component organization;cellular component organization at cellular level;cellular component organization or biogenesis;cellular component organization or biogenesis at cellular level;cellular macromolecular complex assembly;cellular macromolecular c…	adenyl nucleotide binding;adenyl ribonucleotide binding;ATP binding;ATPase activity;ATPase activity, coupled;ATP-dependent helicase activity;ATP-dependent RNA helicase activity;binding;catalytic activity;helicase activity;hydrolase activity;hydrolase activity, acting on acid anhydrides;hydrolase activity, acting on acid anhydrides, in phosphorus-containing anhydrides;nucleoside-triphosphatase act…	cell part;cytoplasm;cytoplasmic mRNA processing body;cytoplasmic part;cytosol;intracellular membrane-bounded organelle;intracellular non-membrane-bounded organelle;intracellular organelle;intracellular organelle part;intracellular part;macromolecular complex;membrane;membrane-bounded organelle;non-membrane-bounded organelle;nuclear part;nucleolus;organelle;organelle part;ribonucleoprotein complex…	RNA degradation	3D-structure;ATP-binding;Chromosomalrearrangement;Completeproteome;Cytoplasm;Helicase;Hydrolase;Nucleotide-binding;Phosphoprotein;Proto-oncogene;Referenceproteome;RNA-binding	5	5	5	17.2	17.2	17.2	54.416	18.059	8	0	0	1	0	0	0	3	3	1
	Autophagy-related protein 2 homolog B	ATG2B	ATG2B_HUMAN Autophagy-related protein 2 homolog B OS=Homo sapiens GN=ATG2B PE=1 SV=5	Q96BY7			0.742286	1.07499	25.89	26.8592	22.8512	28.3902	30.3071	30.0637	30.5043	31.2066	30.275	autophagic vacuole assembly;autophagy;catabolic process;cell communication;cellular catabolic process;cellular component assembly;cellular component assembly at cellular level;cellular component organization;cellular component organization at cellular level;cellular component organization or biogenesis;cellular component organization or biogenesis at cellular level;cellular metabolic process;cell…		cell part;cytoplasmic part;extrinsic to membrane;intracellular part;lipid particle;membrane;membrane part;pre-autophagosomal structure;pre-autophagosomal structure membrane		Autophagy;Completeproteome;Lipiddroplet;Membrane;Phosphoprotein;Polymorphism;Referenceproteome	21	21	21	13.1	13.1	13.1	232.76	134.88	47	0	0	0	3	6	5	10	12	11
	Protein Red	IK	RED_HUMAN Protein Red OS=Homo sapiens GN=IK PE=1 SV=3	Q13123			1.05847	1.0674	26.994	25.8522	25.5347	25.9467	26.5912	27.2615	27.2941	27.4837	28.2239	cell communication;cell-cell signaling;cellular process;immune response;immune system process;response to stimulus;signaling	binding;identical protein binding;protein binding	cell part;extracellular region part;extracellular space;intracellular non-membrane-bounded organelle;intracellular organelle;intracellular organelle part;intracellular part;non-membrane-bounded organelle;nuclear part;nucleolus;nucleoplasm;organelle;organelle part		Acetylation;Completeproteome;Nucleus;Phosphoprotein;Referenceproteome;Repeat	6	6	6	12.4	12.4	12.4	65.601	26.592	7	0	0	0	0	0	0	1	2	4
	Thyroid hormone receptor-associated protein 3	THRAP3	TR150_HUMAN Thyroid hormone receptor-associated protein 3 OS=Homo sapiens GN=THRAP3 PE=1 SV=2	Q9Y2W1			2.5267	1.06495	28.1556	26.2138	27.7531	30.0784	29.6217	30.085	30.9986	30.8849	31.0965	androgen receptor signaling pathway;biological regulation;biosynthetic process;catabolic process;cellular biosynthetic process;cellular catabolic process;cellular macromolecule catabolic process;cellular macromolecule metabolic process;cellular metabolic process;cellular nitrogen compound metabolic process;cellular process;cellular response to stimulus;intracellular receptor mediated signaling pa…	adenyl nucleotide binding;adenyl ribonucleotide binding;ATP binding;binding;core promoter binding;core promoter sequence-specific DNA binding;DNA binding;hormone receptor binding;ligand-dependent nuclear receptor transcription coactivator activity;nuclear hormone receptor binding;nucleic acid binding;nucleotide binding;phosphoprotein binding;protein binding;protein binding transcription factor ac…	cell part;extracellular membrane-bounded organelle;extracellular organelle;extracellular region part;extracellular vesicular exosome;intracellular membrane-bounded organelle;intracellular organelle;intracellular organelle part;intracellular part;macromolecular complex;mediator complex;membrane-bounded organelle;membrane-bounded vesicle;nuclear part;nucleoplasm;nucleoplasm part;nucleus;organelle;o…		Acetylation;Activator;ADP-ribosylation;ATP-binding;Biologicalrhythms;Completeproteome;Directproteinsequencing;Methylation;mRNAprocessing;mRNAsplicing;Nucleotide-binding;Nucleus;Phosphoprotein;Polymorphism;Receptor;Referenceproteome;Transcription;Transcriptionregulation	23	23	22	26.1	26.1	26.1	108.66	95.901	40	0	0	0	5	3	5	9	4	14
	Disks large-associated protein 5	DLGAP5	DLGP5_HUMAN Disks large-associated protein 5 OS=Homo sapiens GN=DLGAP5 PE=1 SV=2	Q15398			0.56947	1.06029	23.2615	21.8203	22.8486	25.6349	27.7506	27.3422	27.199	27.7623	28.9472	biological regulation;cell cycle process;cell proliferation;cellular component movement;cellular metabolic process;cellular process;chromosome movement towards spindle pole;dephosphorylation;establishment of chromosome localization;establishment of localization;establishment of localization in cell;establishment of organelle localization;metabolic process;microtubule-based movement;microtubule-ba…	catalytic activity;hydrolase activity;hydrolase activity, acting on ester bonds;phosphatase activity;phosphoprotein phosphatase activity;phosphoric ester hydrolase activity	cell part;centrosome;cytoplasm;cytoplasmic part;cytoskeletal part;intracellular membrane-bounded organelle;intracellular non-membrane-bounded organelle;intracellular organelle;intracellular organelle part;intracellular part;membrane-bounded organelle;microtubule organizing center;non-membrane-bounded organelle;nucleus;organelle;organelle part;spindle pole centrosome		Alternativesplicing;Cellcycle;Coiledcoil;Completeproteome;Cytoplasm;Cytoskeleton;Nucleus;Phosphoprotein;Polymorphism;Referenceproteome;Ublconjugation	8	8	8	12.2	12.2	12.2	95.114	24.302	10	0	0	0	0	1	1	1	2	5
	BAG family molecular chaperone regulator 3	BAG3	BAG3_HUMAN BAG family molecular chaperone regulator 3 OS=Homo sapiens GN=BAG3 PE=1 SV=3	O95817			0.325212	1.05501	22.4169	20.5193	23.6625	21.915	25.772	25.5044	24.4936	25.9727	25.8901	anatomical structure development;biological regulation;brain development;cellular macromolecule metabolic process;cellular metabolic process;cellular process;cellular protein metabolic process;cellular response to abiotic stimulus;cellular response to external stimulus;cellular response to heat;cellular response to mechanical stimulus;cellular response to stimulus;cellular response to stress;deve…		cell part;cell projection;contractile fiber part;cytoplasm;cytoplasmic part;cytosol;intracellular part;membrane;neuron projection;organelle part;plasma membrane;Z disc		Acetylation;Apoptosis;Cardiomyopathy;Chaperone;Completeproteome;Diseasemutation;Myofibrillarmyopathy;Phosphoprotein;Polymorphism;Referenceproteome;Repeat	4	4	4	7.7	7.7	7.7	61.594	6.3484	1	0	0	0	0	0	0	0	1	0
	Myosin-14	MYH14	MYH14_HUMAN Myosin-14 OS=Homo sapiens GN=MYH14 PE=1 SV=2	Q7Z406			0.312939	1.05456	25.9016	21.81	21.911	24.3444	20.1568	22.3343	24.6507	22.6672	22.6812	actin cytoskeleton organization;actin filament-based movement;actin filament-based process;actomyosin structure organization;anatomical structure development;anatomical structure morphogenesis;axon guidance;behavior;biological regulation;cell part morphogenesis;cell surface receptor linked signaling pathway;cellular chemical homeostasis;cellular component morphogenesis;cellular component movement…	actin-dependent ATPase activity;adenyl nucleotide binding;adenyl ribonucleotide binding;ATP binding;ATPase activity;ATPase activity, coupled;binding;catalytic activity;hydrolase activity;hydrolase activity, acting on acid anhydrides;hydrolase activity, acting on acid anhydrides, in phosphorus-containing anhydrides;microfilament motor activity;motor activity;nucleoside-triphosphatase activity;nucl…	actin filament bundle;actomyosin;axon;cell part;cell projection;cell projection part;cytoplasmic part;cytoskeletal part;cytosol;extracellular membrane-bounded organelle;extracellular organelle;extracellular region part;extracellular vesicular exosome;growth cone;intracellular organelle part;intracellular part;macromolecular complex;membrane;membrane-bounded organelle;membrane-bounded vesicle;myos…	Tight junction;Viral myocarditis	3D-structure;Acetylation;Actin-binding;Alternativesplicing;ATP-binding;Calmodulin-binding;Cellshape;Coiledcoil;Completeproteome;Deafness;Directproteinsequencing;Diseasemutation;Motorprotein;Myosin;Neuropathy;Non-syndromicdeafness;Nucleotide-binding;Phosphoprotein;Polymorphism;Referenceproteome	7	3	3	3.8	2	2	227.87	2.4111	0	0	0	0	0	0	0	0	0	0
	Ankyrin repeat domain-containing protein 17	ANKRD17	ANR17_HUMAN Ankyrin repeat domain-containing protein 17 OS=Homo sapiens GN=ANKRD17 PE=1 SV=3	O75179			0.918807	1.04919	24.2442	24.7708	25.7529	27.1244	28.7194	28.4403	29.2006	29.4695	28.7616	anatomical structure maturation;biological regulation;blood vessel maturation;defense response;defense response to bacterium;developmental maturation;developmental process;immune response;immune system process;innate immune response;multi-organism process;negative regulation of biological process;negative regulation of cell differentiation;negative regulation of cellular process;negative regulati…	binding;chromatin binding	cell part;chromatin;chromosomal part;cytoplasm;intracellular membrane-bounded organelle;intracellular organelle;intracellular organelle part;intracellular part;membrane;membrane-bounded organelle;nucleus;organelle;organelle part		Acetylation;Alternativesplicing;ANKrepeat;Coiledcoil;Completeproteome;Cytoplasm;Host-virusinteraction;Immunity;Innateimmunity;Nucleus;Phosphoprotein;Polymorphism;Referenceproteome;Repeat;RNA-binding	22	13	13	11.7	7	7	274.25	121.63	17	0	0	0	0	0	0	6	6	5
	Spermidine synthase	SRM	SPEE_HUMAN Spermidine synthase OS=Homo sapiens GN=SRM PE=1 SV=1	P19623			1.01646	1.0487	26.6439	26.2552	26.927	23.4197	25.0181	23.8052	25.0365	25.141	25.2115	amine biosynthetic process;amine metabolic process;biosynthetic process;cellular amine metabolic process;cellular biogenic amine biosynthetic process;cellular biogenic amine metabolic process;cellular biosynthetic process;cellular metabolic process;cellular nitrogen compound biosynthetic process;cellular nitrogen compound metabolic process;cellular process;metabolic process;nitrogen compound meta…	binding;catalytic activity;identical protein binding;protein binding;protein dimerization activity;protein homodimerization activity;spermidine synthase activity;transferase activity;transferase activity, transferring alkyl or aryl (other than methyl) groups	cell part;cytoplasmic part;cytosol;intracellular part	Arginine and proline metabolism;beta-Alanine metabolism;Cysteine and methionine metabolism;Glutathione metabolism	3D-structure;Acetylation;Completeproteome;Polyaminebiosynthesis;Polymorphism;Referenceproteome;Spermidinebiosynthesis;Transferase	3	3	3	11.6	11.6	11.6	33.824	7.2426	3	0	1	1	0	0	0	1	0	0
	FACT complex subunit SPT16	SUPT16H	SP16H_HUMAN FACT complex subunit SPT16 OS=Homo sapiens GN=SUPT16H PE=1 SV=1	Q9Y5B9			0.855301	1.04147	28.3542	28.9645	28.7423	28.6835	26.9717	27.0274	28.5659	28.5032	28.7379	biological regulation;biosynthetic process;cellular biosynthetic process;cellular component disassembly;cellular component disassembly at cellular level;cellular component organization;cellular component organization at cellular level;cellular component organization or biogenesis;cellular component organization or biogenesis at cellular level;cellular macromolecular complex disassembly;cellular m…		cell part;chromosome;intracellular membrane-bounded organelle;intracellular non-membrane-bounded organelle;intracellular organelle;intracellular organelle part;intracellular part;membrane-bounded organelle;non-membrane-bounded organelle;nuclear part;nucleoplasm;nucleus;organelle;organelle part		Acetylation;ADP-ribosylation;Chromosome;Coiledcoil;Completeproteome;Directproteinsequencing;DNAdamage;DNArepair;DNAreplication;Nucleus;Phosphoprotein;Referenceproteome;Transcription;Transcriptionregulation	10	10	10	11.2	11.2	11.2	119.91	35.776	9	0	2	1	2	0	0	2	0	2
	Double-strand break repair protein MRE11A	MRE11A	MRE11_HUMAN Double-strand break repair protein MRE11A OS=Homo sapiens GN=MRE11A PE=1 SV=3	P49959			0.908655	1.04144	29.5768	27.3185	27.5674	31.7134	32.8993	32.0522	33.5604	33.7618	32.467	anatomical structure homeostasis;base-excision repair;biological regulation;biosynthetic process;cell cycle checkpoint;cell cycle process;cell proliferation;cellular biosynthetic process;cellular component organization;cellular component organization at cellular level;cellular component organization or biogenesis;cellular component organization or biogenesis at cellular level;cellular macromolecu…	3'-5' exonuclease activity;binding;catalytic activity;cation binding;deoxyribonuclease activity;DNA binding;double-stranded DNA binding;endodeoxyribonuclease activity;endonuclease activity;exonuclease activity;hydrolase activity;hydrolase activity, acting on ester bonds;ion binding;manganese ion binding;metal ion binding;nuclease activity;nucleic acid binding;protein binding;protein C-terminus bi…	cell part;chromatin;chromosomal part;cytoplasmic part;cytosol;intracellular membrane-bounded organelle;intracellular organelle;intracellular organelle part;intracellular part;macromolecular complex;membrane-bounded organelle;Mre11 complex;nuclear part;nucleoplasm;nucleus;organelle;organelle part;protein complex;site of double-strand break	Homologous recombination;Non-homologous end-joining	3D-structure;Acetylation;Alternativesplicing;Ciliopathy;Completeproteome;Diseasemutation;DNAdamage;DNArepair;Endonuclease;Exonuclease;Host-virusinteraction;Hydrolase;Manganese;Meiosis;Nuclease;Nucleus;Phosphoprotein;Polymorphism;Referenceproteome	40	40	40	53.5	53.5	53.5	80.592	323.31	177	2	0	0	27	20	20	30	32	46
	Arpin	ARPIN	CO038_HUMAN UPF0552 protein C15orf38 OS=Homo sapiens GN=C15orf38 PE=1 SV=1	Q7Z6K5			1.46952	1.03182	27.5991	23.0416	24.1356	28.8309	28.4397	29.5206	29.8878	29.8786	30.1203	biological regulation;directional locomotion;locomotion;negative regulation of actin nucleation;negative regulation of biological process;negative regulation of cell migration;negative regulation of cell motility;negative regulation of cell projection organization;negative regulation of cellular component movement;negative regulation of cellular component organization;negative regulation of cellu…		cell part;cell projection;lamellipodium		Alternativesplicing;Cellprojection;Completeproteome;Referenceproteome	9	9	9	45.1	45.1	45.1	24.943	53.769	15	0	0	0	2	2	1	4	2	4
	Unconventional myosin-VI	MYO6	MYO6_HUMAN Unconventional myosin-VI OS=Homo sapiens GN=MYO6 PE=1 SV=4	Q9UM54			1.05891	1.02651	22.0219	22.3517	26.1284	26.0776	26.9021	25.7415	27.3119	27.7586	26.7302	actin filament-based movement;actin filament-based process;anatomical structure development;anatomical structure morphogenesis;auditory receptor cell differentiation;behavior;biological regulation;cell communication;cell differentiation;cell projection organization;cell-cell signaling;cellular component assembly;cellular component assembly at cellular level;cellular component movement;cellular co…	actin binding;actin filament binding;adenyl nucleotide binding;adenyl ribonucleotide binding;ADP binding;ATP binding;binding;calmodulin binding;catalytic activity;cytoskeletal protein binding;hydrolase activity;hydrolase activity, acting on acid anhydrides;hydrolase activity, acting on acid anhydrides, in phosphorus-containing anhydrides;microfilament motor activity;minus-end directed microfilame…	apical part of cell;axon;cell body;cell cortex;cell part;cell projection;cell projection membrane;cell projection part;clathrin coated vesicle membrane;coated pit;coated vesicle membrane;cytoplasm;cytoplasmic membrane-bounded vesicle;cytoplasmic part;cytoplasmic vesicle;cytoplasmic vesicle membrane;cytoplasmic vesicle part;cytoskeletal part;cytosol;DNA-directed RNA polymerase II, holoenzyme;endoc…		Actin-binding;Alternativesplicing;ATP-binding;Calmodulin-binding;Cellmembrane;Cellprojection;Coatedpit;Coiledcoil;Completeproteome;Cytoplasm;Cytoplasmicvesicle;Deafness;Diseasemutation;Endocytosis;Golgiapparatus;Hearing;Membrane;Motorprotein;Myosin;Non-syndromicdeafness;Nucleotide-binding;Nucleus;Phosphoprotein;Proteintransport;Referenceproteome;Transport	3	3	3	3.6	3.6	3.6	149.69	17.13	7	0	0	0	0	1	0	2	3	1
	DnaJ homolog subfamily B member 1	DNAJB1	DNJB1_HUMAN DnaJ homolog subfamily B member 1 OS=Homo sapiens GN=DNAJB1 PE=1 SV=4	P25685			1.89621	1.01568	27.4239	26.219	25.1061	29.4476	29.4615	29.4998	30.0136	30.7344	30.708	biological regulation;cellular macromolecule metabolic process;cellular metabolic process;cellular process;cellular protein metabolic process;cellular response to heat;cellular response to stimulus;cellular response to stress;chaperone cofactor-dependent protein refolding;chaperone mediated protein folding requiring cofactor;chaperone-mediated protein folding;'de novo' posttranslational protein f…	ATPase activator activity;ATPase binding;ATPase regulator activity;binding;chaperone binding;enzyme activator activity;enzyme binding;enzyme regulator activity;heat shock protein binding;Hsp70 protein binding;nucleoside-triphosphatase regulator activity;protein binding;unfolded protein binding	cell part;cytoplasmic part;cytosol;extracellular membrane-bounded organelle;extracellular organelle;extracellular region part;extracellular vesicular exosome;intracellular membrane-bounded organelle;intracellular non-membrane-bounded organelle;intracellular organelle;intracellular organelle part;intracellular part;membrane-bounded organelle;membrane-bounded vesicle;non-membrane-bounded organelle;…	Protein processing in endoplasmic reticulum	3D-structure;Alternativesplicing;Chaperone;Completeproteome;Cytoplasm;Directproteinsequencing;Nucleus;Referenceproteome;Stressresponse	10	10	10	31.2	31.2	31.2	38.044	43.438	48	2	0	0	2	5	2	10	12	15
	Eukaryotic peptide chain release factor subunit 1	ETF1	ERF1_HUMAN Eukaryotic peptide chain release factor subunit 1 OS=Homo sapiens GN=ETF1 PE=1 SV=3	P62495			1.32308	1.01017	26.718	27.3562	26.5694	26.0537	27.0126	26.2549	27.5702	27.7325	27.0489	biological regulation;biosynthetic process;catabolic process;cellular biosynthetic process;cellular catabolic process;cellular component disassembly;cellular component disassembly at cellular level;cellular component organization;cellular component organization at cellular level;cellular component organization or biogenesis;cellular component organization or biogenesis at cellular level;cellular …	binding;nucleic acid binding;ribonucleoprotein binding;ribosome binding;RNA binding;translation factor activity, nucleic acid binding;translation release factor activity;translation release factor activity, codon specific;translation termination factor activity	cell part;cytoplasm;cytoplasmic part;cytosol;intracellular part;macromolecular complex;protein complex;translation release factor complex	mRNA surveillance pathway	3D-structure;Acetylation;Alternativesplicing;Completeproteome;Cytoplasm;Directproteinsequencing;Nonsense-mediatedmRNAdecay;Proteinbiosynthesis;Referenceproteome	4	4	4	8.7	8.7	8.7	49.03	10.998	5	0	1	0	0	0	1	2	1	0
	Proteasome subunit alpha type-2	PSMA2	PSA2_HUMAN Proteasome subunit alpha type-2 OS=Homo sapiens GN=PSMA2 PE=1 SV=2	P25787			0.364733	1.00907	27.6392	28.2718	25.5991	25.596	26.8007	23.7627	27.257	27.0175	24.9121	activation of immune response;activation of innate immune response;anaphase-promoting complex-dependent proteasomal ubiquitin-dependent protein catabolic process;antigen processing and presentation;antigen processing and presentation of exogenous antigen;antigen processing and presentation of exogenous peptide antigen;antigen processing and presentation of exogenous peptide antigen via MHC class …	catalytic activity;endopeptidase activity;hydrolase activity;peptidase activity;peptidase activity, acting on L-amino acid peptides;threonine-type endopeptidase activity;threonine-type peptidase activity	cell part;cytoplasm;cytoplasmic mRNA processing body;cytoplasmic part;cytosol;extracellular membrane-bounded organelle;extracellular organelle;extracellular region part;extracellular vesicular exosome;intracellular membrane-bounded organelle;intracellular non-membrane-bounded organelle;intracellular organelle;intracellular organelle part;intracellular part;macromolecular complex;membrane-bounded …	Proteasome	3D-structure;Acetylation;Completeproteome;Cytoplasm;Directproteinsequencing;Hydrolase;Nucleus;Phosphoprotein;Polymorphism;Protease;Proteasome;Referenceproteome;Threonineprotease	4	4	4	27.4	27.4	27.4	25.898	31.375	13	1	4	0	1	2	0	3	2	0
	Coronin-1B	CORO1B	COR1B_HUMAN Coronin-1B OS=Homo sapiens GN=CORO1B PE=1 SV=1	Q9BR76			0.854659	1.0086	27.6424	26.4236	26.5907	29.6944	31.2125	31.1529	31.7401	32.0748	31.2708	actin cytoskeleton organization;actin filament branching;actin filament bundle assembly;actin filament organization;actin filament-based process;biological regulation;cell chemotaxis;cell migration;cell motility;cell projection organization;cellular component assembly;cellular component assembly at cellular level;cellular component movement;cellular component organization;cellular component organ…	actin binding;actin filament binding;Arp2/3 complex binding;binding;cytoskeletal protein binding;identical protein binding;protein binding;protein complex binding	actin cytoskeleton;actin filament;actin filament bundle;actomyosin;adherens junction;anchoring junction;cell junction;cell leading edge;cell part;cell periphery;cell projection;cell-substrate adherens junction;cell-substrate junction;cytoplasm;cytoplasmic part;cytoskeletal part;cytoskeleton;cytosol;extracellular membrane-bounded organelle;extracellular organelle;extracellular region part;extracel…		Actin-binding;Alternativesplicing;Coiledcoil;Completeproteome;Cytoplasm;Cytoskeleton;Membrane;Phosphoprotein;Polymorphism;Referenceproteome;Repeat;Transmembrane;Transmembranehelix;WDrepeat	14	14	14	36.2	36.2	36.2	54.234	91.856	53	1	0	0	5	6	7	12	11	11
	ATP-dependent RNA helicase DDX50	DDX50	DDX50_HUMAN ATP-dependent RNA helicase DDX50 OS=Homo sapiens GN=DDX50 PE=1 SV=1	Q9BQ39			0.48092	1.00663	25.5538	25.4326	23.6428	24.1065	24.4043	23.2247	25.6511	25.8569	23.2474	cellular macromolecule metabolic process;cellular metabolic process;cellular nitrogen compound metabolic process;cellular process;macromolecule metabolic process;metabolic process;nitrogen compound metabolic process;nucleic acid metabolic process;nucleobase-containing compound metabolic process;primary metabolic process;RNA metabolic process;RNA secondary structure unwinding	adenyl nucleotide binding;adenyl ribonucleotide binding;ATP binding;ATPase activity;ATPase activity, coupled;ATP-dependent helicase activity;ATP-dependent RNA helicase activity;binding;catalytic activity;helicase activity;hydrolase activity;hydrolase activity, acting on acid anhydrides;hydrolase activity, acting on acid anhydrides, in phosphorus-containing anhydrides;nucleoside-triphosphatase act…	cell part;cytoplasm;intracellular non-membrane-bounded organelle;intracellular organelle;intracellular organelle part;intracellular part;membrane;non-membrane-bounded organelle;nuclear part;nucleolus;organelle;organelle part;plasma membrane		3D-structure;ATP-binding;Completeproteome;Helicase;Hydrolase;Nucleotide-binding;Nucleus;Phosphoprotein;Referenceproteome;RNA-binding	6	4	4	11	7.3	7.3	82.564	9.1228	3	0	0	0	0	0	0	2	1	0
	Transforming protein RhoA	RHOA	RHOA_HUMAN Transforming protein RhoA OS=Homo sapiens GN=RHOA PE=1 SV=1	P61586			0.376574	1.00524	21.2723	26.0373	26.3451	21.5871	24.9018	21.829	24.1387	24.0984	23.0966	actin cytoskeleton organization;actin filament-based process;anatomical structure development;anatomical structure morphogenesis;apical junction assembly;apolipoprotein A-I-mediated signaling pathway;axon guidance;biological regulation;blood coagulation;cell activation;cell cycle process;cell junction assembly;cell junction organization;cell migration;cell motility;cell surface receptor linked si…	binding;catalytic activity;cytoskeletal protein binding;GTP binding;GTPase activity;guanyl nucleotide binding;guanyl ribonucleotide binding;hydrolase activity;hydrolase activity, acting on acid anhydrides;hydrolase activity, acting on acid anhydrides, in phosphorus-containing anhydrides;molecular transducer activity;myosin binding;nucleoside-triphosphatase activity;nucleotide binding;protein bind…	adherens junction;anchoring junction;apical junction complex;cell cortex;cell division site part;cell junction;cell part;cell projection;cell-cell junction;cell-substrate adherens junction;cell-substrate junction;cleavage furrow;cytoplasmic part;cytoskeleton;cytosol;endoplasmic reticulum membrane;endoplasmic reticulum part;endosome;extracellular membrane-bounded organelle;extracellular organelle;…	Adherens junction;Axon guidance;Bacterial invasion of epithelial cells;Chemokine signaling pathway;Colorectal cancer;Endocytosis;Focal adhesion;ko05152;Leukocyte transendothelial migration;Neurotrophin signaling pathway;Pancreatic secretion;Pathogenic Escherichia coli infection;Pathways in cancer;Regulation of actin cytoskeleton;T cell receptor signaling pathway;TGF-beta signaling pathway;Tight j…	3D-structure;ADP-ribosylation;Cellcycle;Celldivision;Cellmembrane;Cellprojection;Completeproteome;Cytoplasm;Cytoskeleton;Directproteinsequencing;GTP-binding;Host-virusinteraction;Lipoprotein;Magnesium;Membrane;Methylation;Nucleotide-binding;Phosphoprotein;Polymorphism;Prenylation;Proto-oncogene;Referenceproteome;Ublconjugation	3	3	3	22.8	22.8	22.8	21.768	21.129	5	0	2	0	0	2	0	1	0	0
	U3 small nucleolar RNA-associated protein 14 homolog A;U3 small nucleolar RNA-associated protein 14 homolog C	UTP14A;UTP14C	UT14A_HUMAN U3 small nucleolar RNA-associated protein 14 homolog A OS=Homo sapiens GN=UTP14A PE=1 SV=1;UT14C_HUMAN U3 small nucleolar RNA-associated protein 14 homolog C OS=Homo sapiens GN=UTP14C PE=1 SV=1	Q9BVJ6;Q5TAP6			0.348944	1	23.3594	24.4653	22.7958	23.7507	25.1852	22.2565	24.7974	26.145	23.2499	cell cycle;cell differentiation;cellular developmental process;cellular macromolecule metabolic process;cellular metabolic process;cellular nitrogen compound metabolic process;cellular process;developmental process;gamete generation;macromolecule metabolic process;male gamete generation;maturation of SSU-rRNA;meiotic cell cycle;metabolic process;multicellular organismal development;multicellular …		cell part;intracellular non-membrane-bounded organelle;intracellular organelle;intracellular organelle part;intracellular part;macromolecular complex;non-membrane-bounded organelle;nuclear part;nucleolus;organelle;organelle part;preribosome;ribonucleoprotein complex;small-subunit processome	Ribosome biogenesis in eukaryotes	Alternativesplicing;Citrullination;Coiledcoil;Completeproteome;Developmentalprotein;Differentiation;Meiosis;Nucleus;Phosphoprotein;Polymorphism;Referenceproteome;Ribosomebiogenesis;Spermatogenesis	3	3	3	4.3	4.3	4.3	87.977	10.325	6	0	0	0	0	1	0	2	3	0
	Cell division cycle 5-like protein	CDC5L	CDC5L_HUMAN Cell division cycle 5-like protein OS=Homo sapiens GN=CDC5L PE=1 SV=2	Q99459			0.409666	0.997722	22.1107	24.2866	24.0107	25.0973	27.2554	26.4475	26.5719	26.3221	28.8994	biological regulation;biosynthetic process;cellular biosynthetic process;cellular macromolecule biosynthetic process;cellular macromolecule metabolic process;cellular metabolic process;cellular nitrogen compound metabolic process;cellular process;cellular response to stimulus;cellular response to stress;DNA metabolic process;DNA repair;gene expression;intracellular signal transduction;macromolecu…	binding;chromatin binding;DNA binding;nucleic acid binding;protein binding;protein domain specific binding;WD40-repeat domain binding	catalytic step 2 spliceosome;cell part;cytoplasm;intracellular membrane-bounded organelle;intracellular non-membrane-bounded organelle;intracellular organelle;intracellular organelle part;intracellular part;macromolecular complex;membrane;membrane-bounded organelle;non-membrane-bounded organelle;nuclear body;nuclear part;nuclear speck;nucleolus;nucleoplasm;nucleoplasm part;nucleus;organelle;organ…	Spliceosome	3D-structure;Activator;Cellcycle;Chromosomalrearrangement;Coiledcoil;Completeproteome;Cytoplasm;DNA-binding;DNAdamage;DNArepair;mRNAprocessing;mRNAsplicing;Nucleus;Phosphoprotein;Polymorphism;Referenceproteome;Repeat;RNA-binding;Spliceosome;Transcription;Transcriptionregulation	5	5	5	8.5	8.5	8.5	92.25	36.395	3	0	0	0	0	0	0	0	0	3
	Striatin	STRN	STRN_HUMAN Striatin OS=Homo sapiens GN=STRN PE=1 SV=4	O43815			0.514009	0.995993	22.7262	20.6884	22.2039	23.0266	20.9084	21.9907	22.0573	22.7818	24.0745	anatomical structure development;behavior;biological regulation;cell junction assembly;cell junction organization;cell projection organization;cell surface receptor linked signaling pathway;cell-cell junction assembly;cell-cell junction organization;cellular component assembly;cellular component assembly at cellular level;cellular component organization;cellular component organization at cellular…	armadillo repeat domain binding;binding;calmodulin binding;enzyme binding;estrogen receptor binding;hormone receptor binding;nuclear hormone receptor binding;phosphatase binding;protein binding;protein complex binding;protein domain specific binding;protein phosphatase 2A binding;protein phosphatase binding;receptor binding;steroid hormone receptor binding	cell body;cell junction;cell part;cell projection;cell projection part;cell-cell junction;cytoplasm;cytoskeletal part;dendritic spine;intracellular organelle part;intracellular part;membrane;neuron projection;neuron spine;neuronal cell body;occluding junction;organelle part;postsynaptic density;postsynaptic membrane;synapse part;synaptic membrane;tight junction		Acetylation;Alternativesplicing;Calmodulin-binding;Cellprojection;Coiledcoil;Completeproteome;Cytoplasm;Membrane;Phosphoprotein;Referenceproteome;Repeat;WDrepeat	3	1	1	2.8	1	1	86.131	2.2762	0	0	0	0	0	0	0	0	0	0
	28 kDa heat- and acid-stable phosphoprotein	PDAP1	HAP28_HUMAN 28 kDa heat- and acid-stable phosphoprotein OS=Homo sapiens GN=PDAP1 PE=1 SV=1	Q13442			1.27168	0.990513	25.6374	26.8362	26.2216	29.3713	29.3928	30.0308	30.8123	30.9489	30.0052	biological regulation;cell proliferation;cellular process;cellular response to stimulus;regulation of biological process;regulation of cellular process;response to stimulus;signal transduction				Acetylation;Completeproteome;Phosphoprotein;Referenceproteome	11	11	11	43.6	43.6	43.6	20.63	81.177	39	0	0	0	6	5	4	10	8	6
	Segment polarity protein dishevelled homolog DVL-1;Putative segment polarity protein dishevelled homolog DVL1P1	DVL1;DVL1P1	DVL1_HUMAN Segment polarity protein dishevelled homolog DVL-1 OS=Homo sapiens GN=DVL1 PE=1 SV=2;DVL1L_HUMAN Putative Segment polarity protein dishevelled homolog DVL-1-like OS=Homo sapiens GN=DVL1L1 PE=5 SV=1	O14640;P54792			0.757391	0.989417	23.3033	19.3867	23.0165	22.2212	22.0443	22.5536	24.3395	23.1051	22.3427	anatomical structure development;anatomical structure morphogenesis;axon extension;axon guidance;behavior;behavioral interaction between organisms;biological regulation;biosynthetic process;canonical Wnt receptor signaling pathway;cell growth;cell part morphogenesis;cell projection morphogenesis;cell projection organization;cell surface receptor linked signaling pathway;cellular biosynthetic proc…	binding;enzyme binding;frizzled binding;G-protein-coupled receptor binding;identical protein binding;kinase binding;protein binding;protein kinase binding;receptor binding	axon;cell body;cell part;cell projection;cell projection part;clathrin-coated vesicle;coated vesicle;cytoplasm;cytoplasmic membrane-bounded vesicle;cytoplasmic part;cytoplasmic vesicle;cytoskeletal part;cytosol;dendrite;growth cone;intracellular membrane-bounded organelle;intracellular organelle;intracellular organelle part;intracellular part;macromolecular complex;membrane;membrane-bounded organ…	Basal cell carcinoma;Melanogenesis;Notch signaling pathway;Pathways in cancer;Wnt signaling pathway	Alternativesplicing;Cellmembrane;Completeproteome;Cytoplasm;Cytoplasmicvesicle;Developmentalprotein;Membrane;Referenceproteome;Ublconjugation;Wntsignalingpathway	3	2	2	6.3	4.6	4.6	75.186	9.0709	0	0	0	0	0	0	0	0	0	0
	WD repeat-containing protein 70	WDR70	WDR70_HUMAN WD repeat-containing protein 70 OS=Homo sapiens GN=WDR70 PE=1 SV=1	Q9NW82			1.34398	0.981671	26.4532	24.9438	26.1969	27.6101	28.1107	28.6064	28.737	29.178	29.3572		binding;enzyme binding;protein binding			Acetylation;Completeproteome;Phosphoprotein;Referenceproteome;Repeat;WDrepeat	10	10	10	18.2	18.2	18.2	73.2	33.148	14	0	0	0	0	1	1	3	4	5
	Alpha-aminoadipic semialdehyde dehydrogenase	ALDH7A1	AL7A1_HUMAN Alpha-aminoadipic semialdehyde dehydrogenase OS=Homo sapiens GN=ALDH7A1 PE=1 SV=5	P49419			0.291041	0.973661	27.3747	28.671	28.6368	27.6373	27.3256	23.4943	27.5486	27.1059	26.7236	alcohol metabolic process;amine biosynthetic process;amine catabolic process;amine metabolic process;aspartate family amino acid catabolic process;aspartate family amino acid metabolic process;betaine biosynthetic process;betaine metabolic process;biosynthetic process;carboxylic acid biosynthetic process;carboxylic acid catabolic process;carboxylic acid metabolic process;catabolic process;cellula…	aldehyde dehydrogenase (NAD) activity;betaine-aldehyde dehydrogenase activity;catalytic activity;L-aminoadipate-semialdehyde dehydrogenase activity;oxidoreductase activity;oxidoreductase activity, acting on the aldehyde or oxo group of donors;oxidoreductase activity, acting on the aldehyde or oxo group of donors, NAD or NADP as acceptor	cell part;cytoplasm;cytoplasmic part;cytosol;extracellular membrane-bounded organelle;extracellular organelle;extracellular region part;extracellular vesicular exosome;intracellular membrane-bounded organelle;intracellular organelle;intracellular organelle lumen;intracellular organelle part;intracellular part;membrane-bounded organelle;membrane-bounded vesicle;membrane-enclosed lumen;mitochondria…	Arginine and proline metabolism;Ascorbate and aldarate metabolism;beta-Alanine metabolism;Fatty acid metabolism;Glycerolipid metabolism;Glycine, serine and threonine metabolism;Glycolysis / Gluconeogenesis;Histidine metabolism;Lysine biosynthesis;Lysine degradation;Propanoate metabolism;Pyruvate metabolism;Tryptophan metabolism;Valine, leucine and isoleucine degradation	3D-structure;Acetylation;Alternativesplicing;Completeproteome;Cytoplasm;Diseasemutation;Epilepsy;Mitochondrion;NAD;Nucleus;Oxidoreductase;Polymorphism;Referenceproteome;Transitpeptide	7	7	7	16.1	16.1	16.1	58.486	15.13	7	0	3	1	2	0	0	1	0	0
	AT-rich interactive domain-containing protein 3B	ARID3B	ARI3B_HUMAN AT-rich interactive domain-containing protein 3B OS=Homo sapiens GN=ARID3B PE=1 SV=2	Q8IVW6			0.964666	0.971156	23.1145	21.1502	22.1675	24.3009	25.7885	25.2256	26.0494	26.4091	25.7698		binding;core promoter proximal region DNA binding;core promoter proximal region sequence-specific DNA binding;DNA binding;enhancer binding;enhancer sequence-specific DNA binding;nucleic acid binding;nucleic acid binding transcription factor activity;regulatory region DNA binding;regulatory region nucleic acid binding;RNA polymerase II core promoter proximal region sequence-specific DNA binding;RN…	cell part;intracellular membrane-bounded organelle;intracellular organelle;intracellular organelle part;intracellular part;membrane-bounded organelle;nuclear part;nucleoplasm;nucleus;organelle;organelle part		Acetylation;Alternativesplicing;Completeproteome;DNA-binding;Nucleus;Phosphoprotein;Referenceproteome;Transcription;Transcriptionregulation;Tumorsuppressor	4	4	4	9.1	9.1	9.1	60.636	39.626	5	0	0	0	0	1	0	2	1	1
	Band 4.1-like protein 2	EPB41L2	E41L2_HUMAN Band 4.1-like protein 2 OS=Homo sapiens GN=EPB41L2 PE=1 SV=1	O43491			1.84871	0.946419	29.1726	28.7813	29.3735	30.9475	31.2509	31.0599	32.0957	32.3599	31.6419	actin cytoskeleton organization;actin filament-based process;cellular component organization;cellular component organization at cellular level;cellular component organization or biogenesis;cellular component organization or biogenesis at cellular level;cellular process;cortical actin cytoskeleton organization;cortical cytoskeleton organization;cytoskeleton organization;organelle organization	structural molecule activity	adherens junction;anchoring junction;cell cortex part;cell junction;cell part;cell-substrate adherens junction;cell-substrate junction;cytoplasmic part;cytoskeletal part;extracellular membrane-bounded organelle;extracellular organelle;extracellular region part;extracellular vesicular exosome;extrinsic to membrane;focal adhesion;intracellular membrane-bounded organelle;intracellular organelle;intr…	Tight junction	Acetylation;Actin-binding;Alternativesplicing;Cellmembrane;Completeproteome;Cytoplasm;Cytoskeleton;Directproteinsequencing;Membrane;Phosphoprotein;Polymorphism;Referenceproteome	33	33	31	38.2	38.2	36.3	112.59	223.3	86	0	0	1	8	9	8	22	23	15
	E3 ubiquitin-protein ligase CHIP	STUB1	CHIP_HUMAN E3 ubiquitin-protein ligase CHIP OS=Homo sapiens GN=STUB1 PE=1 SV=2	Q9UNE7			0.203637	0.941311	28.4139	27.7585	28.0736	27.7315	22.2391	27.3985	26.4411	26.9403	26.8117	biological regulation;catabolic process;cell surface receptor linked signaling pathway;cellular catabolic process;cellular macromolecule catabolic process;cellular macromolecule metabolic process;cellular metabolic process;cellular nitrogen compound metabolic process;cellular process;cellular protein metabolic process;cellular response to chemical stimulus;cellular response to misfolded protein;c…	acid-amino acid ligase activity;binding;binding, bridging;catalytic activity;enzyme binding;G-protein-coupled receptor binding;heat shock protein binding;Hsp70 protein binding;Hsp90 protein binding;identical protein binding;kinase binding;ligase activity;ligase activity, forming carbon-nitrogen bonds;misfolded protein binding;protein binding;protein binding, bridging;protein dimerization activity…	cell part;cytoplasm;cytoplasmic part;cytoskeleton;cytosol;endoplasmic reticulum;extracellular membrane-bounded organelle;extracellular organelle;extracellular region part;extracellular vesicular exosome;inclusion body;intermediate filament cytoskeleton;intracellular membrane-bounded organelle;intracellular non-membrane-bounded organelle;intracellular organelle;intracellular organelle part;intrace…	Protein processing in endoplasmic reticulum;Ubiquitin mediated proteolysis	3D-structure;Alternativesplicing;Completeproteome;Cytoplasm;Directproteinsequencing;Diseasemutation;DNAdamage;DNArepair;Isopeptidebond;Ligase;Neurodegeneration;Nucleus;Phosphoprotein;Referenceproteome;Repeat;TPRrepeat;Ublconjugation;Ublconjugationpathway	8	8	8	29.7	29.7	29.7	34.856	26.392	5	1	1	1	0	0	0	1	0	1
[truncated: 840 more rows]
